# Supplementary material for: Genomic analysis and pneumococcal population dynamics across PCV implementation in South Korea, 1997–2023
Source: Microb Genom. 2025 Jul 17;11(7):001433. doi: 10.1099/mgen.0.001433 (PMC12284405; doi:10.1099/mgen.0.001433)
Supplement: Uncited Supplementary Material 1. [file mgen-11-01433-s002.xlsx]

## Sheet: Table_S1
Table S1. Strain characteristics of 236 Streptococcus pneumoniae
Sample Information							Minimum Inhibitory Concentration, (µg/mL)										Antimicrobial susceptibility test											PCR	WGS data QC					WGS-based Molecular Typing											Potential capsular switching		Penicillin binding protein typing**
Strain_ID	BioProject ID (SRA)*	Accession (SRA)*	BioProject ID (GenBank)*	Isolation Year	Source	Disease	PEN	AMX	MEM	CTX	VAN	LVX	CLI	AZM	TET	TMP/SMX	PEN	AMX	MEM	CTX	VAN	LVX	CLI	AZM	TET	TMP/SMX	MDR	Serotype	Genome Length	No. Contigs	N50	GC Content	Predicted Species	MLST	CC	aroE	gdh	gki	recP	spi	xpt	ddl	Serotype	GPSC_V9	Switch	Putative Direction	PBP1a	PBP2b	PBP2x
KSPN0001	PRJNA1066038	SRR27602979	PRJNA1221586	1998	Blood	IPD	2	2	0.5	1	0.25	0.5	0.5	64≤	16	16	S	S	I	S	S	S	I	R	R	R	No	19F	2037797	54	58830	39.7	S. pneumoniae	271	320	4	16	19	15	6	20	26	19F	1			13	16	47
KSPN0002	PRJNA1066038	SRR27602978	PRJNA1221586	1998	Blood	IPD	1	1	0.125	0.125	0.25	1	0.06	64≤	16	8	S	S	S	S	S	S	S	R	R	R	No	19F	2054757	46	67309	39.7	S. pneumoniae	236	320	15	16	19	15	6	20	26	19F	1			13	16	47
KSPN0003	PRJNA1066038	SRR27602899	PRJNA1221586	2005	Blood	IPD	2	4	0.5	1	0.25	0.5	1	64≤	16	8	S	I	I	S	S	S	R	R	R	R	No	19A	2036365	42	87379	39.8	S. pneumoniae	320	320	4	16	19	15	6	20	1	19A	1			13	11	16
KSPN0004	PRJNA1066038	SRR27602770	PRJNA1221586	2019	Blood	IPD	2	4	4	1	0.25	0.5	64≤	64≤	16	16	S	I	R	S	S	S	R	R	R	R	Yes	-	2016693	50	68339	39.8	S. pneumoniae	320	320	4	16	19	15	6	20	1	19A	1			13	11	NEW
KSPN0005	PRJNA1066038	SRR27602759	PRJNA1221586	1997	Pleural fluid	Non-IPD	2	2	0.5	0.5	0.25	0.5	0.5	64≤	16	16	S	S	I	S	S	S	I	R	R	R	No	19A	2035720	47	77268	39.8	S. pneumoniae	320	320	4	16	19	15	6	20	1	19A	1			13	11	16
KSPN0006	PRJNA1066038	SRR27602748	PRJNA1221586	2002	Ear	Non-IPD	4	4	0.5	1	0.25	0.5	0.5	64≤	16	8	I	I	I	S	S	S	I	R	R	R	No	19A	2039820	49	68400	39.7	S. pneumoniae	320	320	4	16	19	15	6	20	1	19A	1			13	11	16
KSPN0007	PRJNA1066038	SRR27602878	PRJNA1221586	2003	Sputum	Non-IPD	4	8	0.5	4	0.5	1	0.06	64	16	8	I	R	I	R	S	S	S	R	R	R	No	19A	2037098	45	68418	39.8	S. pneumoniae	320	320	4	16	19	15	6	20	1	19A	1			13	11	NEW
KSPN0008	PRJNA1066038	SRR27602867	PRJNA1221586	2013	Sputum	Non-IPD	4	8	0.5	1	0.25	0.5	0.25	64≤	0.5	2	I	R	I	S	S	S	S	R	S	I	No	19A	2017176	51	68478	39.8	S. pneumoniae	320	320	4	16	19	15	6	20	1	19A	1			13	11	16
KSPN0009	PRJNA1066038	SRR27602856	PRJNA1221586	2013	Sputum	Non-IPD	4	8	0.5	1	0.25	16	0.06	64≤	32	16	I	R	I	S	S	R	S	R	R	R	Yes	19F	2038244	48	68070	39.7	S. pneumoniae	1464	320	4	16	19	15	6	20	106	19F	1			13	194	318
KSPN0010	PRJNA1066038	SRR27602781	PRJNA1221586	2014	Other(Respiratory specimens)	Non-IPD	2	2	1	0.5	0.5	0.5	1	16	16	16	S	S	R	S	S	S	R	R	R	R	Yes	19A	2034438	54	58820	39.8	S. pneumoniae	6400	320	4	16	1	15	6	20	1	19A	1			13	11	16
KSPN0011	PRJNA1066038	SRR27602977	PRJNA1221586	2014	Other(Respiratory specimens)	Non-IPD	1	1	0.5	0.5	0.25	0.5	1	2	16	8	S	S	I	S	S	S	R	R	R	R	No	19A	2022622	42	67752	39.8	S. pneumoniae	320	320	4	16	19	15	6	20	1	19A	1			13	11	NEW
KSPN0012	PRJNA1066038	SRR27602966	PRJNA1221586	2014	Other(Respiratory specimens)	Non-IPD	2	4	0.5	0.5	0.25	0.25	2	64≤	16	16	S	I	I	S	S	S	R	R	R	R	No	19A	2083822	51	61593	39.7	S. pneumoniae	320	320	4	16	19	15	6	20	1	19A	1			13	11	16
KSPN0013	PRJNA1066038	SRR27602955	PRJNA1221586	2014	Other(Respiratory specimens)	Non-IPD	1	1	0.5	0.5	0.25	0.5	1	64≤	8	16	S	S	I	S	S	S	R	R	R	R	No	19F	2051500	51	87351	39.7	S. pneumoniae	1464	320	4	16	19	15	6	20	106	19F	1			13	194	318
KSPN0014	PRJNA1066038	SRR27602944	PRJNA1221586	2015	nasal aspirate	Non-IPD	2	4	0.25	1	0.25	0.5	1	64≤	8	8	S	I	S	S	S	S	R	R	R	R	No	23A	2050973	50	68538	39.6	S. pneumoniae	2697	320	4	16	19	15	6	20	252	15B	1	Yes	19F to 15B (VT to NVT)	13	NEW	8
KSPN0015	PRJNA1066038	SRR27602837	PRJNA1221586	2015	Other(Respiratory specimens)	Non-IPD	1	2	0.25	1	0.5	0.5	1	64≤	16	16	S	S	S	S	S	S	R	R	R	R	No	19F	2050962	72	68067	39.7	S. pneumoniae	4467	320	4	16	19	15	6	20	14	19F	1			13	279	299
KSPN0016	PRJNA1066038	SRR27602826	PRJNA1221586	2015	Other(Respiratory specimens)	Non-IPD	4	4	1	16	0.25	8	2	0.25	0.125	16	I	I	R	R	S	R	R	S	S	R	Yes	35B	1976706	46	87418	39.7	S. pneumoniae	16183	320	4	16	19	15	6	20	97	35B	1			13	NEW	NEW
KSPN0017	PRJNA1066038	SRR27602943	PRJNA1221586	2017	Open pus	Non-IPD	2	4	2	1	0.25	0.5	64≤	64≤	16	16	S	I	R	S	S	S	R	R	R	R	Yes	-	2019924	45	70605	39.8	S. pneumoniae	320	320	4	16	19	15	6	20	1	19A	1			13	11	16
KSPN0018	PRJNA1066038	SRR27602932	PRJNA1221586	2017	Open pus	Non-IPD	4	4	1	1	0.5	1	0.25	64≤	16	16	I	I	R	S	S	S	S	R	R	R	No	-	2062850	95	74932	39.7	S. pneumoniae	320	320	4	16	19	15	6	20	1	19A	1			13	11	16
KSPN0019	PRJNA1066038	SRR27602921	PRJNA1221586	2019	Sputum	Non-IPD	2	4	0.06	1	0.25	2	0.25	64≤	16	16	S	I	S	S	S	S	S	R	R	R	No	19A	2035847	48	74932	39.8	S. pneumoniae	6400	320	4	16	1	15	6	20	1	19A	1			13	11	16
KSPN0020	PRJNA1066038	SRR27602910	PRJNA1221586	2020	Sputum	Non-IPD	2	4	0.06	1	0.25	0.5	64≤	64≤	2	8	S	I	S	S	S	S	R	R	I	R	No	18C	2057460	54	58114	39.7	S. pneumoniae	320	320	4	16	19	15	6	20	1	19A	1			13	11	16
KSPN0021	PRJNA1066038	SRR27602898	PRJNA1221586	2020	Sputum	Non-IPD	8	16	1	8	0.25	1	0.125	16	8	16	R	R	R	R	S	S	S	R	R	R	No	19F	2034622	55	68095	39.7	S. pneumoniae	271	320	4	16	19	15	6	20	26	19F	1			13	11	NEW
KSPN0022	PRJNA1066038	SRR27602887	PRJNA1221586	2020	Bronchial asp.	Non-IPD	1	4	0.5	1	0.25	1	64≤	64≤	4	32	S	I	I	S	S	S	R	R	R	R	No	19F	2036483	45	87334	39.7	S. pneumoniae	1464	320	4	16	19	15	6	20	106	19F	1			13	194	318
KSPN0023	PRJNA1066038	SRR27602812	PRJNA1221586	2021	Sputum	Non-IPD	1	4	0.25	1	0.25	1	64≤	64≤	8	8	S	I	S	S	S	S	R	R	R	R	No	19A	2034808	45	66163	39.8	S. pneumoniae	320	320	4	16	19	15	6	20	1	19A	1			13	11	16
KSPN0024	PRJNA1066038	SRR27602801	PRJNA1221586	2022	Sputum	Non-IPD	4	2	1	1	0.25	1	64≤	64≤	16	32	I	S	R	S	S	S	R	R	R	R	Yes	19A	2034951	42	76736	39.8	S. pneumoniae	320	320	4	16	19	15	6	20	1	19A	1			13	11	16
KSPN0025	PRJNA1066038	SRR27602790	PRJNA1221586	2022	Ear discharge	Non-IPD	4	2	2	1	0.25	1	0.25	64≤	16	32	I	S	R	S	S	S	S	R	R	R	No	19A	2073172	50	59154	39.8	S. pneumoniae	6400	320	4	16	1	15	6	20	1	19A	1			13	11	16
KSPN0026	PRJNA1066038	SRR27602788	PRJNA1221586	2022	Sputum	Non-IPD	4	4	1	1	0.25	1	0.25	64≤	8	32	I	I	R	S	S	S	S	R	R	R	No	19A	2072953	48	74434	39.8	S. pneumoniae	6400	320	4	16	1	15	6	20	1	19A	1			13	11	16
KSPN0027	PRJNA1066038	SRR27602787	PRJNA1221586	2005	Blood	IPD	N/A	N/A	N/A	N/A	N/A	N/A	N/A	N/A	N/A	N/A	N/A	N/A	N/A	N/A	N/A	N/A	N/A	N/A	N/A	N/A	No	35A	2024223	47	122677	39.8	S. pneumoniae	615	615	10	31	4	1	6	4	94	1	2			0	4	0
KSPN0028	PRJNA1066038	SRR27602786	PRJNA1221586	2006	Pleural fluid	Non-IPD	0.06	0.06	0.06	0.06	0.25	0.5	0.06	0.5	0.125	0.25	S	S	S	S	S	S	S	S	S	S	No	1	2020239	37	133037	39.7	S. pneumoniae	615	615	10	31	4	1	6	4	94	1	2			0	4	0
KSPN0029	PRJNA1066038	SRR27602785	PRJNA1221586	2018	Blood	IPD	0.06	0.06	0.06	0.06	0.125	0.125	0.06	16	0.125	2	S	S	S	S	S	S	S	R	S	I	No	33F	2055022	23	143091	39.6	S. pneumoniae	2705	2705	5	12	29	16	9	39	1	33F	3			2	0	6
KSPN0030	PRJNA1066038	SRR27602784	PRJNA1221586	2013	Sputum	Non-IPD	0.06	0.06	0.06	0.06	0.25	0.5	0.06	0.125	32	0.5	S	S	S	S	S	S	S	S	R	S	No	22F	2002982	32	127701	39.7	S. pneumoniae	1012	1012	2	5	29	18	42	3	18	22F	3			2	0	3
KSPN0031	PRJNA1066038	SRR27602769	PRJNA1221586	2017	Sputum	Non-IPD	0.06	0.06	0.06	0.06	0.25	1	64≤	64≤	1	0.5	S	S	S	S	S	S	R	R	S	S	No	-	2019926	34	115562	39.7	S. pneumoniae	4668	4668	5	35	1	1	45	39	18	33F	3			2	0	6
KSPN0032	PRJNA1066038	SRR27602768	PRJNA1221586	2018	suction sputum	Non-IPD	0.06	0.06	0.06	0.06	0.25	0.5	0.125	0.25	0.125	0.5	S	S	S	S	S	S	S	S	S	S	No	-	2000201	31	132628	39.7	S. pneumoniae	1012	1012	2	5	29	18	42	3	18	22F	3			2	0	3
KSPN0033	PRJNA1066038	SRR27602767	PRJNA1221586	2018	Sputum	Non-IPD	0.06	0.06	0.06	0.06	0.25	1	0.125	0.25	0.125	2	S	S	S	S	S	S	S	S	S	I	No	-	1999449	34	111336	39.7	S. pneumoniae	1012	1012	2	5	29	18	42	3	18	22F	3			2	0	3
KSPN0034	PRJNA1066038	SRR27602766	PRJNA1221586	2014	Other(Respiratory specimens)	Non-IPD	0.125	0.125	0.125	0.125	0.25	1	0.06	0.125	0.125	1	S	S	S	S	S	S	S	S	S	I	No	6C	2035253	32	97851	39.6	S. pneumoniae	5241	5241	7	9	8	6	1	6	384	06C	5			0	86	80
KSPN0035	PRJNA1066038	SRR27602765	PRJNA1221586	2015	nasal aspirate	Non-IPD	16	2	0.5	0.06	64≤	0.06	0.06	2	0.5	0.06	R	S	I	S	Not S	S	S	R	S	S	No	23A	2119418	39	122312	39.6	S. pneumoniae	10272	10272	7	13	8	6	1	1	14	23A	5			15	31	18
KSPN0036	PRJNA1066038	SRR27602764	PRJNA1221586	2015	Other(Respiratory specimens)	Non-IPD	0.25	0.125	0.5	0.125	0.25	1	0.06	64≤	32	0.5	S	S	I	S	S	S	S	R	R	S	No	23A	2106115	34	165752	39.6	S. pneumoniae	338	10272	7	13	8	6	1	6	8	23A	5			19	1	24
KSPN0037	PRJNA1066038	SRR27602763	PRJNA1221586	2015	nasal aspirate	Non-IPD	0.5	1	0.5	0.5	0.25	0.5	0.25	64	4	4	S	S	I	S	S	S	S	R	R	R	No	15A	2102228	26	182280	39.6	S. pneumoniae	338	10272	7	13	8	6	1	6	8	23A	5			19	1	200
KSPN0038	PRJNA1066038	SRR27602762	PRJNA1221586	2015	nasal aspirate	Non-IPD	0.25	4	0.06	0.125	0.25	0.25	0.25	8	16	0.25	S	I	S	S	S	S	S	R	R	S	No	23A	2160498	36	111360	39.6	S. pneumoniae	10272	10272	7	13	8	6	1	1	14	23A	5			15	31	18
KSPN0039	PRJNA1066038	SRR27602761	PRJNA1221586	2015	nasal aspirate	Non-IPD	0.125	0.06	0.06	0.06	0.125	0.25	0.25	64≤	32	0.5	S	S	S	S	S	S	S	R	R	S	No	15B	2092168	28	123992	39.6	S. pneumoniae	10272	10272	7	13	8	6	1	1	14	23A	5			15	31	18
KSPN0040	PRJNA1066038	SRR27602760	PRJNA1221586	2015	nasal aspirate	Non-IPD	0.5	0.25	0.06	0.125	0.125	0.25	0.25	64	16	0.25	S	S	S	S	S	S	S	R	R	S	No	15B	2091626	29	124646	39.6	S. pneumoniae	10272	10272	7	13	8	6	1	1	14	23A	5			15	31	18
KSPN0041	PRJNA1066038	SRR27602758	PRJNA1221586	2015	nasal aspirate	Non-IPD	N/A	N/A	N/A	N/A	N/A	N/A	N/A	N/A	N/A	N/A	N/A	N/A	N/A	N/A	N/A	N/A	N/A	N/A	N/A	N/A	No	15B/C	2089846	33	121875	39.6	S. pneumoniae	10272	10272	7	13	8	6	1	1	14	23A	5			15	31	18
KSPN0042	PRJNA1066038	SRR27602757	PRJNA1221586	2015	nasal aspirate	Non-IPD	4	1	0.5	0.06	16	0.06	0.125	2	0.5	0.06	I	S	I	S	Not S	S	S	R	S	S	No	23A	2086148	30	124763	39.6	S. pneumoniae	10272	10272	7	13	8	6	1	1	14	23A	5			15	31	18
KSPN0043	PRJNA1066038	SRR27602756	PRJNA1221586	2015	nasal aspirate	Non-IPD	2	1	0.5	1	0.25	0.5	0.5	64≤	32	0.25	S	S	I	S	S	S	I	R	R	S	No	23A	2124022	28	134850	39.6	S. pneumoniae	10272	10272	7	13	8	6	1	1	14	23A	5			15	31	18
KSPN0044	PRJNA1066038	SRR27602755	PRJNA1221586	2015	nasal aspirate	Non-IPD	0.125	0.06	0.125	0.125	0.25	0.5	0.06	64≤	16	0.5	S	S	S	S	S	S	S	R	R	S	No	23A	2178405	46	134800	39.6	S. pneumoniae	2777	10272	7	13	8	6	1	1	8	23A	5			NEW	1	24
KSPN0045	PRJNA1066038	SRR27602754	PRJNA1221586	2015	Other(Respiratory specimens)	Non-IPD	1	0.5	0.06	0.25	0.25	0.25	1	64≤	32	0.25	S	S	S	S	S	S	R	R	R	S	No	23A	2093957	38	117226	39.6	S. pneumoniae	10272	10272	7	13	8	6	1	1	14	23A	5			15	31	18
KSPN0046	PRJNA1066038	SRR27602753	PRJNA1221586	1998	Blood	IPD	0.25	0.5	0.25	0.125	0.125	8	0.5	64≤	16	32	S	S	S	S	S	R	I	R	R	R	No	NT (11F)	2090287	44	103986	39.6	S. pneumoniae	166	166	7	11	10	1	6	1	1	11A	6			15	12	18
KSPN0047	PRJNA1066038	SRR27602752	PRJNA1221586	1999	Blood	IPD	2	0.5	0.25	1	0.5	2	0.5	64≤	16	32	S	S	S	S	S	S	I	R	R	R	No	9V	2086875	46	113444	39.6	S. pneumoniae	166	166	7	11	10	1	6	1	1	09V	6			15	12	18
KSPN0048	PRJNA1066038	SRR27602751	PRJNA1221586	2005	Blood	IPD	N/A	N/A	N/A	N/A	N/A	N/A	N/A	N/A	N/A	N/A	N/A	N/A	N/A	N/A	N/A	N/A	N/A	N/A	N/A	N/A	No	9V	2095870	54	113444	39.6	S. pneumoniae	166	166	7	11	10	1	6	1	1	09V	6			15	12	18
KSPN0049	PRJNA1066038	SRR27602750	PRJNA1221586	2015	Blood	IPD	2	4	0.5	1	0.25	1	64≤	64≤	16	32	S	I	I	S	S	S	R	R	R	R	No	-	2076956	54	67951	39.6	S. pneumoniae	166	166	7	11	10	1	6	1	1	11A	6			15	11	16
KSPN0050	PRJNA1066038	SRR27602749	PRJNA1221586	2016	Blood	IPD	16	16	1	64	0.5	16	8	64≤	32	32	R	R	R	R	S	R	R	R	R	R	Yes	11A	2088496	56	80581	39.5	S. pneumoniae	8279	166	251	11	10	1	6	1	1	11A	6			NEW	NEW	NEW
KSPN0051	PRJNA1066038	SRR27602747	PRJNA1221586	2018	Blood	IPD	2	8	1	1	0.25	1	64≤	64≤	16	64	S	R	R	S	S	S	R	R	R	R	Yes	-	2077911	47	76659	39.6	S. pneumoniae	16500	166	7	11	10	503	6	1	1	11A	6			15	11	16
KSPN0052	PRJNA1066038	SRR27602746	PRJNA1221586	2018	Blood	IPD	0.06	0.06	0.06	0.06	0.5	1	0.125	0.25	0.25	1	S	S	S	S	S	S	S	S	S	I	No	-	2080628	53	69429	39.6	S. pneumoniae	3811	3811	7	11	10	1	6	8	315	15A	6			1	0	0
KSPN0053	PRJNA1066038	SRR27602745	PRJNA1221586	2019	Blood	IPD	2	8	0.06	2	0.25	0.5	64≤	64≤	8	1	S	R	S	I	S	S	R	R	R	I	Yes	15B	2056833	55	85217	39.6	S. pneumoniae	166	166	7	11	10	1	6	1	1	15B	6	Yes	9V to 15B (VT to NVT)	15	11	299
KSPN0054	PRJNA1066038	SRR27602744	PRJNA1221586	2019	Blood	IPD	2	4	0.5	1	0.25	0.5	64≤	64≤	8	2	S	I	I	S	S	S	R	R	R	I	No	23F	2059335	44	86529	39.6	S. pneumoniae	166	166	7	11	10	1	6	1	1	23F	6	Yes	9V to 23F (VT to VT)	15	11	299
KSPN0055	PRJNA1066038	SRR27602743	PRJNA1221586	2022	Blood	IPD	4	16	0.5	2	0.25	0.5	64≤	64≤	16	1	I	R	I	I	S	S	R	R	R	I	Yes	23B	2097206	47	114980	39.6	S. pneumoniae	17141	166	7	11	10	1	6	1	244	23B	6	Yes	9V to 23B (VT to NVT)	15	NEW	299
KSPN0056	PRJNA1066038	SRR27602742	PRJNA1221586	2005	Sputum	Non-IPD	8	16	4	32	0.5	16	4	64≤	32	64	R	R	R	R	S	R	R	R	R	R	Yes	NT (11F)	2091814	46	114478	39.5	S. pneumoniae	8279	166	251	11	10	1	6	1	1	11A	6			NEW	NEW	NEW
KSPN0057	PRJNA1066038	SRR27602741	PRJNA1221586	2011	Sputum	Non-IPD	2	2	0.25	0.5	0.5	1	0.5	64≤	16	32	S	S	S	S	S	S	I	R	R	R	No	15B	2091663	47	83342	39.6	S. pneumoniae	166	166	7	11	10	1	6	1	1	15B	6			15	12	7
KSPN0058	PRJNA1066038	SRR27602740	PRJNA1221586	2014	Pus (Pus-open)	Non-IPD	16	16	4	64	0.25	16	16	64≤	32	32	R	R	R	R	S	R	R	R	R	R	Yes	NT (11F)	2078292	46	114412	39.6	S. pneumoniae	8279	166	251	11	10	1	6	1	1	11A	6			NEW	NEW	NEW
KSPN0059	PRJNA1066038	SRR27602739	PRJNA1221586	2015	Other(Respiratory specimens)	Non-IPD	0.5	1	0.5	0.5	0.25	0.5	0.5	64≤	16	16	S	S	I	S	S	S	I	R	R	R	No	11A	2076133	49	69622	39.6	S. pneumoniae	166	166	7	11	10	1	6	1	1	11A	6			15	11	16
KSPN0060	PRJNA1066038	SRR27602879	PRJNA1221586	2015	Other(Respiratory specimens)	Non-IPD	0.5	0.5	0.5	0.06	0.25	0.5	0.5	64≤	16	16	S	S	I	S	S	S	I	R	R	R	No	11A	2080021	51	78863	39.6	S. pneumoniae	166	166	7	11	10	1	6	1	1	11A	6			15	11	16
KSPN0061	PRJNA1066038	SRR27602877	PRJNA1221586	2015	nasal aspirate	Non-IPD	2	2	0.5	1	0.25	1	2	64≤	16	32	S	S	I	S	S	S	R	R	R	R	No	13	2093909	42	113923	39.6	S. pneumoniae	166	166	7	11	10	1	6	1	1	15C	6			15	14	7
KSPN0062	PRJNA1066038	SRR27602876	PRJNA1221586	2015	nasal aspirate	Non-IPD	2	4	0.5	1	0.25	0.5	1	64≤	8	1	S	I	I	S	S	S	R	R	R	I	No	23A	2061309	45	86529	39.6	S. pneumoniae	166	166	7	11	10	1	6	1	1	23A	6	Yes	9V to 23A (VT to NVT)	15	11	299
KSPN0063	PRJNA1066038	SRR27602875	PRJNA1221586	2015	nasal aspirate	Non-IPD	1	2	0.25	1	0.25	0.25	1	64≤	8	1	S	S	S	S	S	S	R	R	R	I	No	NT	2060085	46	115357	39.6	S. pneumoniae	166	166	7	11	10	1	6	1	1	23A	6	Yes	9V to 23A (VT to NVT)	15	11	299
KSPN0064	PRJNA1066038	SRR27602874	PRJNA1221586	2015	nasal aspirate	Non-IPD	1	4	0.25	1	0.25	0.25	1	64≤	8	1	S	I	S	S	S	S	R	R	R	I	No	NT	2058168	47	86627	39.6	S. pneumoniae	166	166	7	11	10	1	6	1	1	23A	6	Yes	9V to 23A (VT to NVT)	15	11	299
KSPN0065	PRJNA1066038	SRR27602873	PRJNA1221586	2015	nasal aspirate	Non-IPD	2	4	0.25	1	0.25	0.5	1	64≤	8	1	S	I	S	S	S	S	R	R	R	I	No	15C	2056929	49	86536	39.6	S. pneumoniae	166	166	7	11	10	1	6	1	1	23A	6	Yes	9V to 23A (VT to NVT)	15	11	299
KSPN0066	PRJNA1066038	SRR27602872	PRJNA1221586	2015	nasal aspirate	Non-IPD	1	2	0.25	0.5	0.25	0.5	1	64≤	16	1	S	S	S	S	S	S	R	R	R	I	No	15B/C	2060964	49	81019	39.6	S. pneumoniae	166	166	7	11	10	1	6	1	1	23A	6	Yes	9V to 23A (VT to NVT)	15	11	299
KSPN0067	PRJNA1066038	SRR27602871	PRJNA1221586	2015	nasal aspirate	Non-IPD	2	4	0.5	1	0.25	0.5	1	64≤	8	1	S	I	I	S	S	S	R	R	R	I	No	23A	2058564	50	76687	39.6	S. pneumoniae	166	166	7	11	10	1	6	1	1	23A	6	Yes	9V to 23A (VT to NVT)	15	11	299
KSPN0068	PRJNA1066038	SRR27602870	PRJNA1221586	2015	Other(Respiratory specimens)	Non-IPD	1	1	0.5	1	0.5	0.5	1	64≤	16	1	S	S	I	S	S	S	R	R	R	I	No	23A	2072109	66	86529	39.6	S. pneumoniae	166	166	7	11	10	1	6	1	1	23A	6	Yes	9V to 23A (VT to NVT)	15	11	299
KSPN0069	PRJNA1066038	SRR27602869	PRJNA1221586	2017	Sputum	Non-IPD	0.25	0.5	0.5	0.125	0.25	1	0.125	64	0.25	32	S	S	I	S	S	S	S	R	S	R	No	-	2077344	44	79020	39.6	S. pneumoniae	156-SLV*	166	7	11	10	1	6	~844	1	11A	6			7	12	242
KSPN0070	PRJNA1066038	SRR27602868	PRJNA1221586	2019	Sputum	Non-IPD	2	4	0.06	1	0.5	0.5	64≤	64≤	8	32	S	I	S	S	S	S	R	R	R	R	No	9V	2046196	62	57192	39.6	S. pneumoniae	10120	166	7	11	10	1	6	1	106	09V	6			15	194	318
KSPN0071	PRJNA1066038	SRR27602866	PRJNA1221586	2019	Sputum	Non-IPD	2	4	4	2	0.25	0.5	64≤	64≤	16	32	S	I	R	I	S	S	R	R	R	R	Yes	-	2080841	53	77449	39.6	S. pneumoniae	19278	19278	7	11	904	2	6	1	1	11E	6			15	11	16
KSPN0072	PRJNA1066038	SRR27602865	PRJNA1221586	2019	Sputum	Non-IPD	2	2	0.5	0.5	0.25	1	64≤	64≤	16	64	S	S	I	S	S	S	R	R	R	R	No	-	2038573	48	69194	39.6	S. pneumoniae	166	166	7	11	10	1	6	1	1	19A	6			15	12	7
KSPN0073	PRJNA1066038	SRR27602864	PRJNA1221586	2019	Bronchial asp.	Non-IPD	1	4	0.125	1	0.5	0.5	64≤	64≤	8	1	S	I	S	S	S	S	R	R	R	I	No	12F	2059895	47	79964	39.6	S. pneumoniae	166	166	7	11	10	1	6	1	1	23A	6	Yes	9V to 23A (VT to NVT)	15	11	299
KSPN0074	PRJNA1066038	SRR27602863	PRJNA1221586	2019	Sputum	Non-IPD	4	8	2	2	0.25	1	64≤	64≤	16	2	I	R	R	I	S	S	R	R	R	I	Yes	-	2060656	51	114404	39.6	S. pneumoniae	166	166	7	11	10	1	6	1	1	23B	6	Yes	9V to 23B (VT to NVT)	15	11	299
KSPN0075	PRJNA1066038	SRR27602862	PRJNA1221586	2020	Sputum	Non-IPD	0.06	0.06	0.06	0.06	0.25	16	64≤	64≤	16	32	S	S	S	S	S	R	R	R	R	R	Yes	20	2074080	60	59567	39.6	S. pneumoniae	17167	166	15	11	10	1	4	1	1	20	6	Yes	11A to 20 (NVT to NVT)	15	NEW	NEW
KSPN0076	PRJNA1066038	SRR27602861	PRJNA1221586	2020	Sputum	Non-IPD	8	8	1	32	0.5	16	64≤	64≤	16	16	R	R	R	R	S	R	R	R	R	R	Yes	11A	2179564	52	108044	39.3	S. pneumoniae	8279	166	251	11	10	1	6	1	1	11A	6			13	NEW	NEW
KSPN0077	PRJNA1066038	SRR27602860	PRJNA1221586	2020	Closed pus	Non-IPD	2	8	2	2	0.25	1	64≤	64≤	16	64	S	R	R	I	S	S	R	R	R	R	Yes	-	2120339	120	69711	39.6	S. pneumoniae	166	166	7	11	10	1	6	1	1	11A	6			15	11	16
KSPN0078	PRJNA1066038	SRR27602859	PRJNA1221586	2020	Bronchial asp.	Non-IPD	2	4	0.06	1	0.5	1	64≤	64≤	8	32	S	I	S	S	S	S	R	R	R	R	No	11A	2036891	53	59789	39.6	S. pneumoniae	166	166	7	11	10	1	6	1	1	11A	6			15	11	16
KSPN0079	PRJNA1066038	SRR27602858	PRJNA1221586	2020	Sputum	Non-IPD	8	16	0.5	32	0.5	16	64≤	64≤	16	32	R	R	I	R	S	R	R	R	R	R	Yes	11E	2103701	67	60495	39.5	S. pneumoniae	9875	166	251	11	10	1	4	1	1	11E	6			NEW	NEW	NEW
KSPN0080	PRJNA1066038	SRR27602857	PRJNA1221586	2020	Sputum	Non-IPD	8	16	1	32	0.25	32	64≤	64≤	0.125	32	R	R	R	R	S	R	R	R	S	R	Yes	23F	2072732	43	141153	39.6	S. pneumoniae	9876	9876	298	11	2	4	6	1	1	23F	6	Yes	11A to 23F (NVT to VT)	NEW	NEW	NEW
KSPN0081	PRJNA1066038	SRR27602855	PRJNA1221586	2022	Sputum	Non-IPD	0.06	0.06	0.06	0.06	0.125	0.25	0.06	0.06	0.06	8	S	S	S	S	S	S	S	S	S	R	No	11A	2105257	55	59509	39.5	S. pneumoniae	8279	166	251	11	10	1	6	1	1	11A	6			13	NEW	NEW
KSPN0082	PRJNA1066038	SRR27602854	PRJNA1221586	2022	Bronchial washing fluid	Non-IPD	0.06	0.125	0.06	0.06	0.125	0.25	0.06	0.125	0.06	8	S	S	S	S	S	S	S	S	S	R	No	11A	2104697	57	58896	39.5	S. pneumoniae	8279	166	251	11	10	1	6	1	1	11A	6			13	NEW	NEW
KSPN0083	PRJNA1066038	SRR27602853	PRJNA1221586	2022	Sputum	Non-IPD	1	1	0.5	0.5	0.25	0.25	64≤	64≤	4	0.25	S	S	I	S	S	S	R	R	R	S	No	23A	2061857	48	74804	39.6	S. pneumoniae	166	166	7	11	10	1	6	1	1	23A	6	Yes	9V to 23A (VT to NVT)	15	11	299
KSPN0084	PRJNA1066038	SRR27602852	PRJNA1221586	2022	Sputum	Non-IPD	2	4	1	1	0.25	0.5	64≤	64≤	1	8	S	I	R	S	S	S	R	R	S	R	Yes	23A	2059788	53	76685	39.6	S. pneumoniae	166	166	7	11	10	1	6	1	1	23A	6	Yes	9V to 23A (VT to NVT)	15	11	299
KSPN0085	PRJNA1066038	SRR27602851	PRJNA1221586	2022	Sputum	Non-IPD	2	4	1	1	0.25	0.5	64≤	64≤	1	1	S	I	R	S	S	S	R	R	S	I	Yes	23F,23B	2057557	52	81019	39.6	S. pneumoniae	166	166	7	11	10	1	6	1	1	23B	6	Yes	9V to 23B (VT to NVT)	15	11	299
KSPN0086	PRJNA1066038	SRR27602850	PRJNA1221586	2022	Bronchial washing fluid	Non-IPD	8	16	8	64	0.25	64	64≤	64≤	16	64	R	R	R	R	S	R	R	R	R	R	Yes	23F	2090642	40	133660	39.6	S. pneumoniae	9876	9876	298	11	2	4	6	1	1	23F	6	Yes	11A to 23F (NVT to VT)	NEW	NEW	NEW
KSPN0087	PRJNA1066038	SRR27602849	PRJNA1221586	2023	Sputum	Non-IPD	16	16	8	16	0.25	32	64≤	64≤	0.06	16	R	R	R	R	S	R	R	R	S	R	Yes	11A	2071247	46	80256	39.6	S. pneumoniae	8279	166	251	11	10	1	6	1	1	11A	6			NEW	NEW	NEW
KSPN0088	PRJNA1066038	SRR27602848	PRJNA1221586	2019	Sputum	Non-IPD	0.06	0.06	0.06	0.06	0.25	1	0.06	0.25	8	0.25	S	S	S	S	S	S	S	S	R	S	No	17F	2031958	30	130660	39.6	S. pneumoniae	2355	2355	2	19	2	17	15	22	17	17F	10			79	26	77
KSPN0089	PRJNA1066038	SRR27602783	PRJNA1221586	2015	Blood	IPD	0.06	0.06	0.06	0.06	0.25	1	0.06	0.125	16	0.5	S	S	S	S	S	S	S	S	R	S	No	-	2011424	26	178270	39.8	S. pneumoniae	180	180	7	15	2	10	6	1	22	3	12			2	0	2
KSPN0090	PRJNA1066038	SRR27602782	PRJNA1221586	2017	Sputum	Non-IPD	0.06	0.06	0.06	0.06	0.25	1	0.125	0.25	0.125	1	S	S	S	S	S	S	S	S	S	I	No	-	1962604	27	178272	39.8	S. pneumoniae	180	180	7	15	2	10	6	1	22	3	12			2	0	2
KSPN0091	PRJNA1066038	SRR27602780	PRJNA1221586	2015	Blood	IPD	2	2	1	1	0.25	0.5	64≤	64≤	32	16	S	S	R	S	S	S	R	R	R	R	Yes	-	2083493	53	73590	39.5	S. pneumoniae	3176	3176	15	29	4	16	30	1	1	23F	14			NEW	12	20
KSPN0092	PRJNA1066038	SRR27602779	PRJNA1221586	2015	Blood	IPD	2	2	0.06	2	0.5	1	0.5	64≤	32	16	S	S	S	I	S	S	I	R	R	R	No	23F	2087909	56	73590	39.6	S. pneumoniae	3176	3176	15	29	4	16	30	1	1	23F	14			NEW	12	20
KSPN0093	PRJNA1066038	SRR27602778	PRJNA1221586	2001	Sputum	Non-IPD	2	1	0.25	1	0.25	0.5	0.5	64≤	32	2	S	S	S	S	S	S	I	R	R	I	No	23F	2093280	47	73585	39.6	S. pneumoniae	880	3176	15	29	4	16	30	1	14	23F	14			NEW	31	18
KSPN0094	PRJNA1066038	SRR27602777	PRJNA1221586	2013	Sputum	Non-IPD	4	8	0.25	4	0.5	0.5	2	64≤	32	1	I	R	S	R	S	S	R	R	R	I	Yes	23F	2104556	47	82290	39.5	S. pneumoniae	19279	3176	15	29	4	16	30	1	4	23F	14			NEW	11	16
KSPN0095	PRJNA1066038	SRR27602776	PRJNA1221586	1997	Blood	IPD	0.06	0.06	0.06	0.06	0.25	0.5	0.06	0.5	0.125	0.25	S	S	S	S	S	S	S	S	S	S	No	7F	1976210	51	68655	39.8	S. pneumoniae	191	191	8	9	2	1	6	1	17	07F	15			2	0	2
KSPN0096	PRJNA1066038	SRR27602775	PRJNA1221586	2010	Sputum	Non-IPD	0.06	0.06	0.06	0.06	0.25	0.5	0.06	4	32	0.125	S	S	S	S	S	S	S	R	R	S	No	7F	2042359	51	69604	39.7	S. pneumoniae	191	191	8	9	2	1	6	1	17	07F	15			2	0	2
KSPN0097	PRJNA1066038	SRR27602774	PRJNA1221586	1998	Blood	IPD	1	1	0.25	0.5	0.25	0.5	0.5	4	16	1	S	S	S	S	S	S	I	R	R	I	No	6A	2135760	36	92848	39.4	S. pneumoniae	81	81	4	4	2	4	4	1	1	06A	16			15	12	18
KSPN0098	PRJNA1066038	SRR27602773	PRJNA1221586	2001	Blood	IPD	2	1	0.25	0.5	0.25	4	0.5	64≤	16	8	S	S	S	S	S	I	I	R	R	R	No	23F	2136168	41	103452	39.4	S. pneumoniae	81	81	4	4	2	4	4	1	1	23F	16			15	12	18
KSPN0099	PRJNA1066038	SRR27602772	PRJNA1221586	2006	Blood	IPD	N/A	N/A	N/A	N/A	N/A	N/A	N/A	N/A	N/A	N/A	N/A	N/A	N/A	N/A	N/A	N/A	N/A	N/A	N/A	N/A	No	6A	2134072	47	91629	39.4	S. pneumoniae	81	81	4	4	2	4	4	1	1	06A	16			15	12	18
KSPN0100	PRJNA1066038	SRR27602771	PRJNA1221586	2015	Blood	IPD	0.06	0.06	0.06	0.06	0.25	1	0.06	0.125	0.125	0.5	S	S	S	S	S	S	S	S	S	S	No	-	2070522	42	106021	39.6	S. pneumoniae	517	517	2	5	2	4	6	1	1	09N	16			1	0	0
KSPN0101	PRJNA1066038	SRR27602976	PRJNA1221586	2017	Blood	IPD	2	1	1	1	0.25	1	64≤	64≤	16	16	S	S	R	S	S	S	R	R	R	R	Yes	-	2123546	53	91344	39.4	S. pneumoniae	19280	81	8	4	2	4	4	20	1	13	16			15	12	18
KSPN0102	PRJNA1066038	SRR27602975	PRJNA1221586	2018	Blood	IPD	1	1	0.5	0.5	0.25	1	0.125	64≤	16	16	S	S	I	S	S	S	S	R	R	R	No	-	2133448	47	96489	39.4	S. pneumoniae	2842	81	4	4	2	4	156	1	1	06C	16			15	12	18
KSPN0103	PRJNA1066038	SRR27602974	PRJNA1221586	2019	Blood	IPD	2	1	1	1	0.25	1	64≤	64≤	32	16	S	S	R	S	S	S	R	R	R	R	Yes	-	2248844	134	88752	39.1	S. pneumoniae	83	81	4	4	2	4	6	1	1	15B	16	Yes	13 to 15B (NVT to NVT)	15	12	18
KSPN0104	PRJNA1066038	SRR27602973	PRJNA1221586	2020	Blood	IPD	0.06	0.06	0.06	0.06	0.25	0.5	0.06	0.25	0.06	0.25	S	S	S	S	S	S	S	S	S	S	No	9N	2030154	37	106017	39.6	S. pneumoniae	517	517	2	5	2	4	6	1	1	09N	16			1	0	0
KSPN0105	PRJNA1066038	SRR27602972	PRJNA1221586	2020	Blood	IPD	0.06	0.06	0.06	0.06	0.125	1	0.06	0.25	0.125	0.25	S	S	S	S	S	S	S	S	S	S	No	9N	2026335	48	78578	39.6	S. pneumoniae	517	517	2	5	2	4	6	1	1	09N	16			1	0	0
KSPN0106	PRJNA1066038	SRR27602971	PRJNA1221586	1997	Pleural fluid	Non-IPD	1	1	0.25	1	0.25	1	2	16	16	8	S	S	S	S	S	S	R	R	R	R	No	6D	2138337	48	93019	39.5	S. pneumoniae	282	81	30	4	2	4	4	1	1	06D	16			15	12	18
KSPN0107	PRJNA1066038	SRR27602970	PRJNA1221586	2002	Sputum	Non-IPD	0.5	1	0.25	0.25	0.25	1	0.5	64≤	16	8	S	S	S	S	S	S	I	R	R	R	No	13	2128993	51	92904	39.4	S. pneumoniae	189	81	8	4	2	4	4	1	1	13	16			15	12	18
KSPN0108	PRJNA1066038	SRR27602969	PRJNA1221586	2004	Sputum	Non-IPD	2	1	0.25	4	0.25	8	0.5	64≤	16	16	S	S	S	R	S	R	I	R	R	R	Yes	19F	2315604	182	37966	39.2	S. pneumoniae	15875	15875	10	4	2	16	4	1	1	19F	16			NEW	12	NF
KSPN0109	PRJNA1066038	SRR27602968	PRJNA1221586	2012	Sputum	Non-IPD	0.25	0.25	0.25	0.25	0.25	0.5	0.5	1	16	1	S	S	S	S	S	S	I	I	R	I	No	6A	2136256	46	96925	39.4	S. pneumoniae	282	81	30	4	2	4	4	1	1	06A	16			15	12	8
KSPN0110	PRJNA1066038	SRR27602967	PRJNA1221586	2014	Other(Respiratory specimens)	Non-IPD	0.5	0.25	0.25	0.5	0.25	0.25	0.5	64≤	16	4	S	S	S	S	S	S	I	R	R	R	No	15B	2124681	43	87943	39.4	S. pneumoniae	83	81	4	4	2	4	6	1	1	15B	16	Yes	13 to 15B (NVT to NVT)	15	12	18
KSPN0111	PRJNA1066038	SRR27602965	PRJNA1221586	2014	Other(Respiratory specimens)	Non-IPD	0.5	0.25	0.25	0.25	0.25	0.5	0.5	64≤	16	4	S	S	S	S	S	S	I	R	R	R	No	15C	2125449	39	126533	39.4	S. pneumoniae	83	81	4	4	2	4	6	1	1	15C	16	Yes	13 to 15C (NVT to NVT)	15	12	18
KSPN0112	PRJNA1066038	SRR27602964	PRJNA1221586	2014	Other(Respiratory specimens)	Non-IPD	1	0.5	0.25	0.5	0.25	0.25	0.5	64≤	16	4	S	S	S	S	S	S	I	R	R	R	No	15C	2133226	49	96891	39.4	S. pneumoniae	83	81	4	4	2	4	6	1	1	15C	16	Yes	13 to 15C (NVT to NVT)	15	12	18
KSPN0113	PRJNA1066038	SRR27602963	PRJNA1221586	2015	nasal aspirate	Non-IPD	1	0.5	0.25	0.5	0.25	1	0.25	16	8	4	S	S	S	S	S	S	S	R	R	R	No	23A	2114769	48	86672	39.4	S. pneumoniae	189	81	8	4	2	4	4	1	1	13	16			15	12	18
KSPN0114	PRJNA1066038	SRR27602962	PRJNA1221586	2015	Other(Respiratory specimens)	Non-IPD	0.5	0.25	0.06	0.5	0.25	0.5	0.5	2	16	1	S	S	S	S	S	S	I	R	R	I	No	6A	2133733	45	86379	39.4	S. pneumoniae	81	81	4	4	2	4	4	1	1	06A	16			15	12	18
KSPN0115	PRJNA1066038	SRR27602961	PRJNA1221586	2015	Other(Respiratory specimens)	Non-IPD	0.06	0.06	0.06	0.06	0.25	0.5	0.06	0.125	0.125	2	S	S	S	S	S	S	S	S	S	I	No	6A	2047299	35	130211	39.6	S. pneumoniae	81	81	4	4	2	4	4	1	1	06A	16			15	12	309
KSPN0116	PRJNA1066038	SRR27602960	PRJNA1221586	2015	Other(Respiratory specimens)	Non-IPD	0.5	0.25	0.06	0.25	0.25	0.5	0.125	1	16	1	S	S	S	S	S	S	S	I	R	I	No	6D	2129664	51	84556	39.4	S. pneumoniae	282	81	30	4	2	4	4	1	1	06D	16			NEW	12	18
KSPN0117	PRJNA1066038	SRR27602959	PRJNA1221586	2015	nasal aspirate	Non-IPD	1	0.5	0.06	1	0.25	0.5	0.5	4	8	1	S	S	S	S	S	S	I	R	R	I	No	23A	2157468	46	101373	39.4	S. pneumoniae	12077	81	30	13	2	4	4	1	1	10A	16	Yes	6A to 10A (VT to NVT)	15	12	18
KSPN0118	PRJNA1066038	SRR27602958	PRJNA1221586	2015	nasal aspirate	Non-IPD	1	0.5	0.25	1	0.25	1	0.5	64≤	8	4	S	S	S	S	S	S	I	R	R	R	No	23A	2132217	49	87876	39.4	S. pneumoniae	83	81	4	4	2	4	6	1	1	15A	16	Yes	23F to 15A (VT to NVT)	15	12	18
KSPN0119	PRJNA1066038	SRR27602957	PRJNA1221586	2015	Other(Respiratory specimens)	Non-IPD	1	1	0.25	0.5	0.25	0.5	0.5	64≤	16	4	S	S	S	S	S	S	I	R	R	R	No	15A	2133397	49	111280	39.4	S. pneumoniae	83	81	4	4	2	4	6	1	1	15A	16	Yes	23F to 15A (VT to NVT)	15	12	18
KSPN0120	PRJNA1066038	SRR27602956	PRJNA1221586	2015	Other(Respiratory specimens)	Non-IPD	0.5	0.25	0.06	0.25	0.25	0.25	0.25	1	16	8	S	S	S	S	S	S	S	I	R	R	No	15A	2130389	40	92760	39.4	S. pneumoniae	1591	81	4	4	113	4	4	1	1	15A	16	Yes	23F to 15A (VT to NVT)	15	12	18
KSPN0121	PRJNA1066038	SRR27602954	PRJNA1221586	2015	nasal aspirate	Non-IPD	1	1	0.5	1	0.25	0.5	0.5	64≤	8	8	S	S	I	S	S	S	I	R	R	R	No	23A	2131645	47	82090	39.4	S. pneumoniae	83	81	4	4	2	4	6	1	1	15B	16	Yes	13 to 15B (NVT to NVT)	15	12	18
KSPN0122	PRJNA1066038	SRR27602953	PRJNA1221586	2015	nasal aspirate	Non-IPD	1	1	0.5	1	0.25	1	0.5	64≤	16	4	S	S	I	S	S	S	I	R	R	R	No	NT	2122995	49	80300	39.4	S. pneumoniae	83	81	4	4	2	4	6	1	1	15C	16	Yes	13 to 15C (NVT to NVT)	15	12	18
KSPN0123	PRJNA1066038	SRR27602952	PRJNA1221586	2015	nasal aspirate	Non-IPD	1	0.5	0.25	0.5	0.25	1	0.5	64≤	16	4	S	S	S	S	S	S	I	R	R	R	No	15B/C	2132835	49	96897	39.4	S. pneumoniae	83	81	4	4	2	4	6	1	1	15C	16	Yes	13 to 15C (NVT to NVT)	15	12	18
KSPN0124	PRJNA1066038	SRR27602951	PRJNA1221586	2015	nasal aspirate	Non-IPD	12	0.5	0.5	1	0.25	0.5	0.25	64≤	8	4	R	S	I	S	S	S	S	R	R	R	No	35B	2132768	44	87875	39.4	S. pneumoniae	83	81	4	4	2	4	6	1	1	15C	16	Yes	13 to 15C (NVT to NVT)	15	12	18
KSPN0125	PRJNA1066038	SRR27602950	PRJNA1221586	2019	Sputum	Non-IPD	1	0.5	0.06	0.5	0.25	8	64≤	64≤	8	2	S	S	S	S	S	R	R	R	R	I	Yes	6A	2128875	50	80288	39.4	S. pneumoniae	81	81	4	4	2	4	4	1	1	06A	16			15	12	496
KSPN0126	PRJNA1066038	SRR27602949	PRJNA1221586	2019	Sputum	Non-IPD	1	2	0.125	0.5	0.25	0.5	64≤	64≤	16	1	S	S	S	S	S	S	R	R	R	I	No	6A	2169133	43	86672	39.4	S. pneumoniae	81	81	4	4	2	4	4	1	1	06A	16			15	NEW	18
KSPN0127	PRJNA1066038	SRR27602948	PRJNA1221586	2020	Sputum	Non-IPD	2	4	0.5	0.5	0.06	1	0.125	16	16	4	S	I	I	S	S	S	S	R	R	R	No	-	2163457	58	70057	39.4	S. pneumoniae	13556	81	30	4	2	4	4	1	575	06C	16			15	14	85
KSPN0128	PRJNA1066038	SRR27602947	PRJNA1221586	2020	Sputum	Non-IPD	1	0.5	0.25	0.5	0.25	1	64≤	64≤	16	16	S	S	S	S	S	S	R	R	R	R	No	-	2120447	42	97175	39.4	S. pneumoniae	83	81	4	4	2	4	6	1	1	15C	16	Yes	13 to 15C (NVT to NVT)	15	12	18
KSPN0129	PRJNA1066038	SRR27602946	PRJNA1221586	2022	Bronchial washing fluid	Non-IPD	0.25	0.25	0.25	0.06	0.25	0.5	64≤	64≤	0.125	0.25	S	S	S	S	S	S	R	R	S	S	No	6C	2132308	50	85932	39.4	S. pneumoniae	282	81	30	4	2	4	4	1	1	06C	16			15	12	18
KSPN0130	PRJNA1066038	SRR27602945	PRJNA1221586	2022	Bronchial washing fluid	Non-IPD	4	4	1	1	0.25	1	0.125	16	0.25	32	I	I	R	S	S	S	S	R	S	R	No	6C	2158108	75	65251	39.4	S. pneumoniae	13556	81	30	4	2	4	4	1	575	06C	16			13	14	16
KSPN0131	PRJNA1066038	SRR27602847	PRJNA1221586	2022	Sputum	Non-IPD	2	1	1	1	64≤	1	0.06	8	16	8	S	S	R	S	Not S	S	S	R	R	R	No	6C	2132015	49	84613	39.4	S. pneumoniae	282	81	30	4	2	4	4	1	1	06D	16			15	12	18
KSPN0132	PRJNA1066038	SRR27602846	PRJNA1221586	2018	Blood	IPD	0.06	0.06	0.06	0.06	0.25	1	0.06	0.06	0.06	0.25	S	S	S	S	S	S	S	S	S	S	No	-	2021370	37	90415	39.6	S. pneumoniae	433	433	1	1	4	1	18	58	17	22F	19			1	2	2
KSPN0133	PRJNA1066038	SRR27602845	PRJNA1221586	2019	Blood	IPD	0.06	0.06	0.06	0.06	0.25	1	0.06	0.25	0.125	0.25	S	S	S	S	S	S	S	S	S	S	No	22F	2022666	35	98761	39.6	S. pneumoniae	433	433	1	1	4	1	18	58	17	22F	19			1	2	2
KSPN0134	PRJNA1066038	SRR27602844	PRJNA1221586	2019	Transtracheal aspirates	Non-IPD	0.06	0.06	0.06	0.06	0.25	16	0.125	0.125	0.125	1	S	S	S	S	S	R	S	S	S	I	No	-	2052667	53	67566	39.5	S. pneumoniae	433	433	1	1	4	1	18	58	17	22F	19			1	2	2
KSPN0135	PRJNA1066038	SRR27602843	PRJNA1221586	2019	Sputum	Non-IPD	0.06	0.06	0.06	0.06	0.25	0.5	0.06	0.125	0.125	0.5	S	S	S	S	S	S	S	S	S	S	No	-	2051654	48	69696	39.5	S. pneumoniae	433	433	1	1	4	1	18	58	17	22F	19			1	2	2
KSPN0136	PRJNA1066038	SRR27602842	PRJNA1221586	2001	Blood	IPD	0.06	0.06	0.25	0.06	0.25	0.5	0.06	64≤	1	8	S	S	S	S	S	S	S	R	S	R	No	6E(6B)	2106180	46	88168	39.5	S. pneumoniae	3387	1624	5	6	1	2	6	3	26	6E(6B)	23			34	16	56
KSPN0137	PRJNA1066038	SRR27602841	PRJNA1221586	2020	Pleural effusion	Non-IPD	1	1	0.06	0.25	0.25	0.5	0.5	64≤	16	4	S	S	S	S	S	S	I	R	R	R	No	6B	2143431	45	92234	39.4	S. pneumoniae	1624	1624	5	6	1	2	6	3	1	6E(6B)	23			13	12	NEW
KSPN0138	PRJNA1066038	SRR27602840	PRJNA1221586	2008	Blood	IPD	0.06	0.06	0.06	0.06	0.25	0.5	0.06	2	32	0.25	S	S	S	S	S	S	S	R	R	S	No	4	2148857	61	66303	39.4	S. pneumoniae	899	899	16	13	4	4	6	10	18	4	27			0	0	3
KSPN0139	PRJNA1066038	SRR27602839	PRJNA1221586	2007	Blood	IPD	0.06	0.06	0.06	0.06	0.125	0.25	0.06	0.25	0.125	0.25	S	S	S	S	S	S	S	S	S	S	No	12F	1971058	37	85596	39.7	S. pneumoniae	220	220	10	20	14	1	9	1	29	12F	32			0	0	2
KSPN0140	PRJNA1066038	SRR27602838	PRJNA1221586	2011	Sputum	Non-IPD	0.25	0.5	0.06	1	1	0.5	0.125	64≤	0.06	0.125	S	S	S	S	S	S	S	R	S	S	No	8	1997885	34	88155	39.7	S. pneumoniae	2824	2824	10	16	150	1	10	1	6	8	32			2	0	2
KSPN0141	PRJNA1066038	SRR27602836	PRJNA1221586	2012	Blood	IPD	0.06	0.06	0.25	0.06	0.25	1	0.06	64≤	32	1	S	S	S	S	S	S	S	R	R	I	No	17F	1997977	41	87056	39.8	S. pneumoniae	4745	4745	93	17	1	113	6	1	17	17F	43			0	4	0
KSPN0142	PRJNA1066038	SRR27602835	PRJNA1221586	2019	Blood	IPD	0.06	0.06	0.06	0.06	0.25	1	0.5	32	16	1	S	S	S	S	S	S	I	R	R	I	No	20	2051995	106	65868	39.7	S. pneumoniae	16475	4745	10	17	1	113	6	1	17	20	43			0	4	23
KSPN0143	PRJNA1066038	SRR27602834	PRJNA1221586	2013	Sputum	Non-IPD	0.06	0.06	0.25	0.06	0.25	1	0.06	64≤	32	0.25	S	S	S	S	S	S	S	R	R	S	No	18C	1996839	39	87055	39.8	S. pneumoniae	4745	4745	93	17	1	113	6	1	17	18C	43			2	4	2
KSPN0144	PRJNA1066038	SRR27602833	PRJNA1221586	2002	Blood	IPD	0.06	0.06	0.06	0.06	0.5	0.5	0.06	0.5	0.06	2	S	S	S	S	S	S	S	S	S	I	No	34	2092069	27	207371	39.7	S. pneumoniae	1439	1439	5	5	6	1	9	14	14	34	45			0	0	2
KSPN0145	PRJNA1066038	SRR27602832	PRJNA1221586	2016	Blood	IPD	1	1	0.5	0.25	0.25	1	0.125	0.125	0.5	0.25	S	S	I	S	S	S	S	S	S	S	No	-	2043094	25	148369	39.7	S. pneumoniae	9395	1439	5	5	6	1	9	14	97	34	45			4	7	7
KSPN0146	PRJNA1066038	SRR27602831	PRJNA1221586	2019	Blood	IPD	1	1	0.125	0.25	0.06	1	64≤	64≤	16	0.25	S	S	S	S	S	S	R	R	R	S	No	-	2115017	25	142048	39.6	S. pneumoniae	9395	1439	5	5	6	1	9	14	97	34	45			4	7	7
KSPN0147	PRJNA1066038	SRR27602830	PRJNA1221586	2019	Blood	IPD	0.125	0.06	0.06	0.06	0.125	0.06	0.06	0.06	0.125	0.06	S	S	S	S	S	S	S	S	S	S	No	2	2042411	33	112866	39.7	S. pneumoniae	9395	1439	5	5	6	1	9	14	97	34	45			4	7	7
KSPN0148	PRJNA1066038	SRR27602829	PRJNA1221586	2014	Ear discharge	Non-IPD	0.5	1	0.5	0.25	0.25	1	64≤	64≤	32	0.25	S	S	I	S	S	S	R	R	R	S	No	-	2125672	40	113174	39.7	S. pneumoniae	9395	1439	5	5	6	1	9	14	97	34	45			4	7	7
KSPN0149	PRJNA1066038	SRR27602828	PRJNA1221586	2014	Pus(Pus-open)	Non-IPD	1	2	0.06	0.5	0.25	0.5	0.5	0.25	0.125	0.25	S	S	S	S	S	S	I	S	S	S	No	34	2045787	27	219637	39.8	S. pneumoniae	9395	1439	5	5	6	1	9	14	97	34	45			4	7	7
KSPN0150	PRJNA1066038	SRR27602827	PRJNA1221586	2015	Pus(Pus-open)	Non-IPD	0.5	0.06	0.06	0.125	0.125	0.5	2	64≤	32	0.5	S	S	S	S	S	S	R	R	R	S	No	34	2112550	28	116017	39.6	S. pneumoniae	9395	1439	5	5	6	1	9	14	97	34	45			4	7	7
KSPN0151	PRJNA1066038	SRR27602825	PRJNA1221586	2015	Other(Respiratory specimens)	Non-IPD	0.5	0.5	0.06	0.125	0.25	0.5	2	0.25	0.125	0.25	S	S	S	S	S	S	R	S	S	S	No	34	2041986	32	113716	39.8	S. pneumoniae	9395	1439	5	5	6	1	9	14	97	34	45			4	7	7
KSPN0152	PRJNA1066038	SRR27602824	PRJNA1221586	1998	Blood	IPD	0.06	0.06	0.06	0.06	0.25	1	0.06	0.06	0.125	0.125	S	S	S	S	S	S	S	S	S	S	No	17F	2070479	47	80283	39.5	S. pneumoniae	392	392	7	5	1	1	6	31	14	17F	49			11	0	0
KSPN0153	PRJNA1066038	SRR27602823	PRJNA1221586	1999	Blood	IPD	0.25	1	0.25	0.06	0.25	0.125	0.5	32	32	0.5	S	S	S	S	S	S	I	R	R	S	No	35B	2064860	44	93072	39.6	S. pneumoniae	558	558	18	12	4	44	14	77	97	35B	59			4	7	7
KSPN0154	PRJNA1066038	SRR27602822	PRJNA1221586	2020	Blood	IPD	0.5	1	0.5	0.5	0.25	0.5	64≤	64≤	8	0.25	S	S	I	S	S	S	R	R	R	S	No	-	2018925	34	105893	39.7	S. pneumoniae	19281	558	18	12	4	1	14	77	97	35B	59			4	7	7
KSPN0155	PRJNA1066038	SRR27602821	PRJNA1221586	2002	Sputum	Non-IPD	0.25	1	0.25	0.25	0.25	8	0.5	64≤	4	0.25	S	S	S	S	S	R	I	R	R	S	No	35B	2016653	40	81979	39.7	S. pneumoniae	558	558	18	12	4	44	14	77	97	35B	59			4	7	7
KSPN0156	PRJNA1066038	SRR27602820	PRJNA1221586	2014	Other(Respiratory specimens)	Non-IPD	0.5	0.25	0.5	0.25	0.25	0.25	0.5	64≤	16	0.25	S	S	I	S	S	S	I	R	R	S	No	35B	2030544	62	93203	39.7	S. pneumoniae	558	558	18	12	4	44	14	77	97	35B	59			4	7	7
KSPN0157	PRJNA1066038	SRR27602819	PRJNA1221586	2015	Other(Respiratory specimens)	Non-IPD	0.25	0.25	0.125	0.125	0.25	0.125	0.5	32	2	1	S	S	S	S	S	S	I	R	I	I	No	35B	2068876	43	80586	39.6	S. pneumoniae	558	558	18	12	4	44	14	77	97	35B	59			4	7	7
KSPN0158	PRJNA1066038	SRR27602818	PRJNA1221586	2015	Other(Respiratory specimens)	Non-IPD	0.06	0.125	0.125	0.125	0.25	0.25	0.5	0.125	0.125	0.25	S	S	S	S	S	S	I	S	S	S	No	35B	1994791	45	80881	39.7	S. pneumoniae	558	558	18	12	4	44	14	77	97	35B	59			4	7	7
KSPN0159	PRJNA1066038	SRR27602817	PRJNA1221586	2015	nasal aspirate	Non-IPD	1	2	0.5	1	0.25	1	0.25	8	0.06	2	S	S	I	S	S	S	S	R	S	I	No	15B/C	2101191	38	94079	39.6	S. pneumoniae	18969	558	18	12	4	44	14	77	106	35B	59			4	194	NEW
KSPN0160	PRJNA1066038	SRR27602816	PRJNA1221586	2019	suction sputum	Non-IPD	0.5	1	0.5	0.25	0.25	0.5	64≤	64≤	16	0.5	S	S	I	S	S	S	R	R	R	S	No	-	2007762	33	90843	39.7	S. pneumoniae	558	558	18	12	4	44	14	77	97	35B	59			4	7	7
KSPN0161	PRJNA1066038	SRR27602942	PRJNA1221586	2020	Sputum	Non-IPD	2	4	0.06	2	0.125	0.25	0.06	0.125	1	0.125	S	I	S	I	S	S	S	S	S	S	No	3	2067770	44	82372	39.6	S. pneumoniae	13602	558	18	12	4	44	14	77	871	35B	59			4	194	NEW
KSPN0162	PRJNA1066038	SRR27602941	PRJNA1221586	2022	Sputum	Non-IPD	0.5	0.5	0.5	0.25	0.25	1	64≤	64≤	16	1	S	S	I	S	S	S	R	R	R	I	No	35B	2082056	58	67548	39.7	S. pneumoniae	558	558	18	12	4	44	14	77	97	35D	59			4	7	7
KSPN0163	PRJNA1066038	SRR27602940	PRJNA1221586	1998	Blood	IPD	0.06	0.06	0.25	0.06	0.25	0.5	0.125	64≤	4	1	S	S	S	S	S	S	S	R	R	I	No	6D	2100158	33	118883	39.4	S. pneumoniae	3171	3171	8	13	9	6	78	119	14	06D	82			2	35	NEW
KSPN0164	PRJNA1066038	SRR27602939	PRJNA1221586	2016	Blood	IPD	1	2	0.5	0.5	0.25	1	0.125	32	16	4	S	S	I	S	S	S	S	R	R	R	No	-	2083547	28	117990	39.5	S. pneumoniae	3280	3280	7	13	23	6	25	6	14	15B	132			4	189	7
KSPN0165	PRJNA1066038	SRR27602938	PRJNA1221586	2015	nasal aspirate	Non-IPD	N/A	N/A	N/A	N/A	N/A	N/A	N/A	N/A	N/A	N/A	N/A	N/A	N/A	N/A	N/A	N/A	N/A	N/A	N/A	N/A	No	10A	2087644	31	133291	39.5	S. pneumoniae	3280	3280	7	13	23	6	25	6	14	15B	132			4	189	7
KSPN0166	PRJNA1066038	SRR27602937	PRJNA1221586	2015	nasal aspirate	Non-IPD	0.25	0.5	0.06	0.25	0.25	0.5	0.25	4	16	2	S	S	S	S	S	S	S	R	R	I	No	15B/C	2126289	29	140438	39.5	S. pneumoniae	3280	3280	7	13	23	6	25	6	14	15B	132			7	189	18
KSPN0167	PRJNA1066038	SRR27602936	PRJNA1221586	2015	nasal aspirate	Non-IPD	0.125	0.25	0.06	0.25	0.125	0.25	0.25	2	16	2	S	S	S	S	S	S	S	R	R	I	No	23A	2125840	34	102316	39.5	S. pneumoniae	3280	3280	7	13	23	6	25	6	14	15C	132			4	189	7
KSPN0168	PRJNA1066038	SRR27602935	PRJNA1221586	2020	Sputum	Non-IPD	0.25	0.5	0.06	0.125	0.125	0.5	0.06	4	8	2	S	S	S	S	S	S	S	R	R	I	No	14	2088974	34	96050	39.5	S. pneumoniae	3280	3280	7	13	23	6	25	6	14	15C	132			4	189	7
KSPN0169	PRJNA1066038	SRR27602934	PRJNA1221586	2003	CSF	IPD	0.06	0.06	0.06	0.06	0.5	0.5	0.06	0.25	0.125	0.25	S	S	S	S	S	S	S	S	S	S	No	20	2063973	40	109436	39.6	S. pneumoniae	3389	3389	5	186	8	16	9	1	31	20	172			0	4	2
KSPN0170	PRJNA1066038	SRR27602933	PRJNA1221586	2020	Sputum	Non-IPD	0.06	0.06	0.06	0.06	0.25	2	0.25	64≤	8	2	S	S	S	S	S	S	S	R	R	I	No	17F	2088648	29	130699	39.7	S. pneumoniae	6946	6946	10	13	4	16	6	167	31	17A	212			0	4	NEW
KSPN0171	PRJNA1066038	SRR27602931	PRJNA1221586	2015	Blood	IPD	0.06	0.06	0.06	0.06	0.25	0.5	0.125	0.125	0.125	0.25	S	S	S	S	S	S	S	S	S	S	No	-	1994239	32	140394	39.8	S. pneumoniae	6022	6022	15	15	1	16	6	20	17	8	224			50	NEW	0
KSPN0172	PRJNA1066038	SRR27602930	PRJNA1221586	2020	Blood	IPD	0.06	0.06	0.25	0.06	0.125	0.25	0.06	64≤	16	0.25	S	S	S	S	S	S	S	R	R	S	No	8	2017226	29	195688	39.7	S. pneumoniae	4216	4216	15	60	34	16	9	14	262	8	224			50	0	0
KSPN0173	PRJNA1066038	SRR27602929	PRJNA1221586	2016	Blood	IPD	0.06	0.06	0.06	0.06	0.25	0.5	64≤	64≤	16	16	S	S	S	S	S	S	R	R	R	R	No	-	2111323	50	94427	39.5	S. pneumoniae	2758	2758	10	5	1	1	9	220	8	07C	248			2	4	375
KSPN0174	PRJNA1066038	SRR27602928	PRJNA1221586	2019	Blood	IPD	0.5	2	0.5	0.5	0.25	0.5	64≤	64≤	16	1	S	S	I	S	S	S	R	R	R	I	No	-	2115371	54	71089	39.5	S. pneumoniae	3600	3600	8	8	4	1	39	12	26	14	279			120	16	7
KSPN0175	PRJNA1066038	SRR27602927	PRJNA1221586	2020	Sputum	Non-IPD	0.125	0.25	0.25	0.06	0.125	0.5	0.06	0.25	0.06	1	S	S	S	S	S	S	S	S	S	I	No	6B	2075708	41	90720	39.5	S. pneumoniae	3169	3169	15	13	2	1	6	121	121	06B	321			153	115	278
KSPN0176	PRJNA1066038	SRR27602926	PRJNA1221586	2015	Blood	IPD	0.06	0.06	0.06	0.06	0.25	1	64≤	64≤	16	0.25	S	S	S	S	S	S	R	R	R	S	No	-	2099290	48	96442	39.5	S. pneumoniae	6945	6945	12	32	111	15	13	429	6	12F	334			37	4	23
KSPN0177	PRJNA1066038	SRR27602925	PRJNA1221586	2018	Blood	IPD	0.06	0.06	0.125	0.25	0.5	0.5	64≤	64≤	16	0.25	S	S	S	S	S	S	R	R	R	S	No	12F	2094647	52	69109	39.5	S. pneumoniae	6945	6945	12	32	111	15	13	429	6	12F	334			37	4	23
KSPN0178	PRJNA1066038	SRR27602924	PRJNA1221586	2019	Blood	IPD	0.25	0.06	0.06	0.125	0.25	1	64≤	64≤	32	0.5	S	S	S	S	S	S	R	R	R	S	No	-	2113895	39	76898	39.5	S. pneumoniae	12053	12053	1	2	19	66	15	1	14	22F	390			7	35	NEW
KSPN0179	PRJNA1066038	SRR27602923	PRJNA1221586	2008	Blood	IPD	0.06	0.06	0.06	0.06	0.25	0.5	0.06	0.125	16	0.5	S	S	S	S	S	S	S	S	R	S	No	5	2060386	33	85237	39.6	S. pneumoniae	3590	3590	8	5	4	1	174	105	5	5	551			2	0	2
KSPN0180	PRJNA1066038	SRR27602922	PRJNA1221586	2012	Sputum	Non-IPD	0.5	0.5	0.25	0.5	0.5	0.5	0.25	64≤	8	0.5	S	S	S	S	S	S	S	R	R	S	No	6C	2166310	64	61094	39.4	S. pneumoniae	855	855	10	32	19	1	6	14	14	06C	553			7	279	85
KSPN0181	PRJNA1066038	SRR27602920	PRJNA1221586	2012	Blood	IPD	0.125	0.25	0.06	0.125	0.25	0.5	0.06	0.125	0.06	0.125	S	S	S	S	S	S	S	S	S	S	No	10A	2042507	61	56476	39.8	S. pneumoniae	3385	3385	10	13	4	15	6	1	31	10A	634			146	NEW	7
KSPN0182	PRJNA1066038	SRR27602919	PRJNA1221586	2015	Blood	IPD	2	2	0.5	1	0.5	0.5	64≤	64≤	32	0.5	S	S	I	S	S	S	R	R	R	S	No	-	2002100	50	68532	39.8	S. pneumoniae	11189	11189	15	13	4	4	6	1	4	10A	634			15	89	18
KSPN0183	PRJNA1066038	SRR27602918	PRJNA1221586	2015	Blood	IPD	2	0.5	0.5	0.5	0.25	0.5	64≤	64≤	32	0.5	S	S	I	S	S	S	R	R	R	S	No	-	2001825	52	66023	39.8	S. pneumoniae	11189	11189	15	13	4	4	6	1	4	10A	634			15	89	18
KSPN0184	PRJNA1066038	SRR27602917	PRJNA1221586	2020	Blood	IPD	0.25	0.5	0.06	0.125	0.125	1	64≤	64≤	32	0.5	S	S	S	S	S	S	R	R	R	S	No	10A	2000906	48	74329	39.8	S. pneumoniae	11189	11189	15	13	4	4	6	1	4	10A	634			15	89	18
KSPN0185	PRJNA1066038	SRR27602916	PRJNA1221586	2020	Sputum	Non-IPD	0.125	0.125	0.06	0.06	0.25	8	0.5	64≤	0.125	0.25	S	S	S	S	S	R	I	R	S	S	No	22F	2135191	45	89812	39.5	S. pneumoniae	63	63	2	5	36	12	17	21	14	22F	9			13	175	8
KSPN0186	PRJNA1066038	SRR27602915	PRJNA1221586	2014	Blood	IPD	0.5	1	0.5	0.25	0.25	0.5	64≤	64≤	16	0.25	S	S	I	S	S	S	R	R	R	S	No	35B	2068597	38	103275	39.5	S. pneumoniae	558	558	18	12	4	44	14	77	97	35B	59			4	7	7
KSPN0187	PRJNA1066038	SRR27602914	PRJNA1221586	2014	Sputum	Non-IPD	2	4	0.5	0.5	0.25	1	0.06	8	16	4	S	I	I	S	S	S	S	R	R	R	No	06C	2161283	62	65591	39.4	S. pneumoniae	13556	81	30	4	2	4	4	1	575	06C	16			15	14	85
KSPN0188	PRJNA1066038	SRR27602913	PRJNA1221586	2014	Sputum	Non-IPD	2	1	0.5	0.5	0.25	1	64≤	64≤	16	16	S	S	I	S	S	S	R	R	R	R	No	13	2114927	52	87926	39.4	S. pneumoniae	189	81	8	4	2	4	4	1	1	13	16			15	12	18
KSPN0189	PRJNA1066038	SRR27602912	PRJNA1221586	2014	Blood	IPD	0.125	0.25	0.06	0.125	0.5	0.5	64≤	64≤	16	16	S	S	S	S	S	S	R	R	R	R	No	23F	2096323	46	78729	39.5	S. pneumoniae	3176	3176	15	29	4	16	30	1	1	23F	14			NEW	12	73
KSPN0190	PRJNA1066038	SRR27602911	PRJNA1221586	2014	Blood	IPD	1	1	0.5	0.5	0.25	0.5	64≤	64≤	32	0.5	S	S	I	S	S	S	R	R	R	S	No	10A	1997077	50	73489	39.8	S. pneumoniae	11189	11189	15	13	4	4	6	1	4	10A	634			15	89	18
KSPN0191	PRJNA1066038	SRR27602909	PRJNA1221586	2014	Transtracheal aspirates	Non-IPD	2	4	1	1	0.25	0.5	0.06	16	8	16	S	I	R	S	S	S	S	R	R	R	No	19A	2017193	52	58976	39.8	S. pneumoniae	320	320	4	16	19	15	6	20	1	19A	1			13	11	16
KSPN0192	PRJNA1066038	SRR27602908	PRJNA1221586	2014	Open pus	Non-IPD	2	4	1	1	0.25	0.5	64≤	64≤	8	32	S	I	R	S	S	S	R	R	R	R	Yes	19A	2023067	48	68916	39.7	S. pneumoniae	271	320	4	16	19	15	6	20	26	19A	1			13	11	16
KSPN0193	PRJNA1066038	SRR27602907	PRJNA1221586	2015	Blood	IPD	1	2	0.5	0.5	0.5	1	0.06	0.25	0.25	0.25	S	S	I	S	S	S	S	S	S	S	No	34	2041571	32	137973	39.8	S. pneumoniae	9395	1439	5	5	6	1	9	14	97	34	45			4	7	7
KSPN0194	PRJNA1066038	SRR27602906	PRJNA1221586	2015	Blood	IPD	1	1	0.5	0.25	0.25	1	64≤	64≤	32	0.25	S	S	I	S	S	S	R	R	R	S	No	34	2109343	27	219637	39.6	S. pneumoniae	9395	1439	5	5	6	1	9	14	97	34	45			4	7	7
KSPN0196	PRJNA1066038	SRR27602904	PRJNA1221586	2019	Sputum	Non-IPD	0.06	0.06	0.06	0.125	0.5	0.125	64≤	64≤	16	0.25	S	S	S	S	S	S	R	R	R	S	No	3	2037628	29	266659	39.6	S. pneumoniae	180	180	7	15	2	10	6	1	22	3	12			2	0	137
KSPN0198	PRJNA1066038	SRR27602902	PRJNA1221586	2023	sputum	Non-IPD	4	8	1	2	0.25	1	0.06	32	16	16	I	R	R	I	S	S	S	R	R	R	No	-	2019558	49	58885	39.8	S. pneumoniae	320	320	4	16	19	15	6	20	1	19A	1			13	11	NEW
KSPN0199	PRJNA1066038	SRR27602901	PRJNA1221586	2023	sputum	Non-IPD	N/A	N/A	N/A	N/A	N/A	N/A	N/A	N/A	N/A	N/A	N/A	N/A	N/A	N/A	N/A	N/A	N/A	N/A	N/A	N/A	No	-	2061094	36	85454	39.6	S. pneumoniae	558	558	18	12	4	44	14	77	97	35B	59			4	7	7
KSPN0200	PRJNA1066038	SRR27602900	PRJNA1221586	2023	sputum	Non-IPD	8	2	1	16	0.25	32	64≤	64≤	16	32	R	S	R	R	S	R	R	R	R	R	Yes	-	2131508	54	86672	39.4	S. pneumoniae	189	81	8	4	2	4	4	1	1	34	16	Yes	13 to 34 (NVT to NVT)	NEW	12	NEW
KSPN0201	PRJNA1066038	SRR27602897	PRJNA1221586	2023	sputum	Non-IPD	4	0.06	0.06	8	0.25	16	64≤	64≤	32	1	I	S	S	R	S	R	R	R	R	I	Yes	-	1989590	36	87100	39.8	S. pneumoniae	4745	4745	93	17	1	113	6	1	17	20	43			0	4	23
KSPN0202	PRJNA1066038	SRR27602896	PRJNA1221586	2023	sputum	Non-IPD	2	1	0.5	0.25	0.25	1	0.06	16	32	4	S	S	I	S	S	S	S	R	R	R	No	-	2130459	52	74208	39.4	S. pneumoniae	282	81	30	4	2	4	4	1	1	06C	16			15	12	18
KSPN0203	PRJNA1066038	SRR27602895	PRJNA1221586	2023	sputum	Non-IPD	N/A	N/A	N/A	N/A	N/A	N/A	N/A	N/A	N/A	N/A	N/A	N/A	N/A	N/A	N/A	N/A	N/A	N/A	N/A	N/A	No	-	1993630	36	116547	39.7	S. pneumoniae	1012	1012	2	5	29	18	42	3	18	22F	3			2	0	3
KSPN0205	PRJNA1066038	SRR27602893	PRJNA1221586	2023	sputum	Non-IPD	16	16	8	32	0.25	16	64≤	64≤	32	64≤	R	R	R	R	S	R	R	R	R	R	Yes	-	2069628	53	73065	39.6	S. pneumoniae	8279	166	251	11	10	1	6	1	1	17A	6	Yes	11A to 17A (NVT to NVT)	NEW	NEW	NEW
KSPN0206	PRJNA1066038	SRR27602892	PRJNA1221586	2023	sputum	Non-IPD	4	4	1	1	0.5	1	64≤	64≤	16	32	I	I	R	S	S	S	R	R	R	R	Yes	-	2081739	47	62850	39.6	S. pneumoniae	10120	166	7	11	10	1	6	1	106	34	6	Yes	9V to 34 (VT to NVT)	15	194	318
KSPN0207	PRJNA1066038	SRR27602891	PRJNA1221586	2023	sputum	Non-IPD	16	16	4	32	0.25	64≤	64≤	64≤	16	16	R	R	R	R	S	R	R	R	R	R	Yes	-	2042254	42	99193	39.7	S. pneumoniae	NEW(19285)	19285	4	629	2	44	4	1	1055	35B	NA			15	NEW	NEW
KSPN0208	PRJNA1066038	SRR27602890	PRJNA1221586	2023	sputum	Non-IPD	16	16	8	32	0.25	32	64≤	64≤	4	32	R	R	R	R	S	R	R	R	R	R	Yes	-	2066064	63	57783	39.6	S. pneumoniae	NEW(19286)	9876	298	11	2	4	697	1	1	23F	6	Yes	11A to 23F (NVT to VT)	NEW	NEW	NEW
KSPN0211	PRJNA1066038	SRR27602886	PRJNA1221586	2023	sputum	Non-IPD	16	8	8	32	0.5	32	64≤	64≤	0.25	32	R	R	R	R	S	R	R	R	S	R	Yes	-	2068743	40	140851	39.6	S. pneumoniae	9876	9876	298	11	2	4	6	1	1	23F	6	Yes	11A to 23F (NVT to VT)	NEW	NEW	NEW
KSPN0212	PRJNA1066038	SRR27602885	PRJNA1221586	2023	sputum	Non-IPD	4	4	1	1	0.25	1	64≤	64≤	16	0.5	I	I	R	S	S	S	R	R	R	S	Yes	-	2058571	47	86529	39.6	S. pneumoniae	166	166	7	11	10	1	6	1	1	23A	6	Yes	9V to 23A (VT to NVT)	15	11	299
KSPN0213	PRJNA1066038	SRR27602884	PRJNA1221586	2023	sputum	Non-IPD	2	2	1	0.5	0.25	32	64≤	64≤	0.25	4	S	S	R	S	S	R	R	R	S	R	Yes	-	2027615	37	90519	39.6	S. pneumoniae	NEW(18969)	558	18	12	4	44	14	77	106	35B	59			4	194	NEW
KSPN0214	PRJNA1066038	SRR27602883	PRJNA1221586	2023	sputum	Non-IPD	2	4	1	1	0.25	1	64≤	64≤	16	32	S	I	R	S	S	S	R	R	R	R	Yes	-	2078477	52	69622	39.6	S. pneumoniae	166	166	7	11	10	1	6	1	1	11A	6			15	11	16
KSPN0215	PRJNA1066038	SRR27602882	PRJNA1221586	2023	sputum	Non-IPD	4	4	1	1	0.25	1	64≤	64≤	16	32	I	I	R	S	S	S	R	R	R	R	Yes	-	2035371	48	77031	39.6	S. pneumoniae	166	166	7	11	10	1	6	1	1	11A	6			15	11	16
KSPN0216	PRJNA1066038	SRR27602881	PRJNA1221586	2023	sputum	Non-IPD	4	4	1	1	0.25	1	0.06	16	16	32	I	I	R	S	S	S	S	R	R	R	No	-	2037378	60	64461	39.7	S. pneumoniae	1464	320	4	16	19	15	6	20	106	19F	1			13	194	318
KSPN0217	PRJNA1066038	SRR27602880	PRJNA1221586	2023	sputum	Non-IPD	4	4	1	1	0.5	1	64≤	64≤	8	64	I	I	R	S	S	S	R	R	R	R	Yes	-	2078821	49	78863	39.6	S. pneumoniae	166	166	7	11	10	1	6	1	1	11A	6			15	11	NEW
KSPN0218	PRJNA1066038	SRR27602815	PRJNA1221586	2023	sputum	Non-IPD	2	1	0.5	1	0.25	1	64≤	16	16	2	S	S	I	S	S	S	R	R	R	I	No	-	2172642	42	96480	39.4	S. pneumoniae	282	81	30	4	2	4	4	1	1	06A	16			15	12	18
KSPN0219	PRJNA1066038	SRR27602814	PRJNA1221586	2023	sputum	Non-IPD	2	2	0.5	0.25	0.25	1	0.125	16	16	4	S	S	I	S	S	S	S	R	R	R	No	-	2158376	59	73296	39.4	S. pneumoniae	13556	81	30	4	2	4	4	1	575	06C	16			15	14	85
KSPN0220	PRJNA1066038	SRR27602813	PRJNA1221586	2023	sputum	Non-IPD	2	2	1	0.5	0.25	1	0.06	8	16	4	S	S	R	S	S	S	S	R	R	R	No	-	2164655	55	83688	39.4	S. pneumoniae	13556	81	30	4	2	4	4	1	575	06C	16			15	14	85
KSPN0221	PRJNA1066038	SRR27602811	PRJNA1221586	2023	sputum	Non-IPD	2	1	0.5	0.5	0.25	1	0.06	8	16	4	S	S	I	S	S	S	S	R	R	R	No	-	2131401	43	103451	39.4	S. pneumoniae	NEW(19289)	81	8	4	2	4	156	1	1	06A	16			15	12	18
KSPN0222	PRJNA1066038	SRR27602810	PRJNA1221586	2023	sputum	Non-IPD	1	4	0.5	1	0.25	1	64≤	64≤	16	32	S	I	I	S	S	S	R	R	R	R	No	-	2130507	44	86672	39.4	S. pneumoniae	81	81	4	4	2	4	4	1	1	06A	16			15	12	18
KSPN0223	PRJNA1066038	SRR27602809	PRJNA1221586	2023	sputum	Non-IPD	2	0.5	0.5	1	0.25	1	0.06	2	32	2	S	S	I	S	S	S	S	R	R	I	No	-	2057759	35	139953	39.6	S. pneumoniae	8351	8351	1	42	8	16	25	104	26	16F	NA			NEW	16	NEW
KSPN0224	PRJNA1066038	SRR27602808	PRJNA1221586	2023	sputum	Non-IPD	2	0.5	0.25	0.25	0.25	1	64≤	64≤	32	0.25	S	S	S	S	S	S	R	R	R	S	No	-	1993538	55	65489	39.8	S. pneumoniae	11189	11189	15	13	4	4	6	1	4	10A	634			15	89	18
KSPN0225	PRJNA1066038	SRR27602807	PRJNA1221586	2023	sputum	Non-IPD	2	4	1	1	0.25	1	64≤	64≤	16	1	S	I	R	S	S	S	R	R	R	I	Yes	-	2058577	50	74599	39.6	S. pneumoniae	166	166	7	11	10	1	6	1	1	23A	6	Yes	9V to 23A (VT to NVT)	15	11	299
KSPN0226	PRJNA1066038	SRR27602806	PRJNA1221586	2023	sputum	Non-IPD	16	16	8	32	0.25	64	64≤	64≤	16	32	R	R	R	R	S	R	R	R	R	R	Yes	-	2094588	53	91784	39.6	S. pneumoniae	NEW(19290)	166	251	11	10	1	4	1	1266	11A	6			NEW	NEW	NEW
KSPN0227	PRJNA1066038	SRR27602805	PRJNA1221586	2023	sputum	Non-IPD	N/A	N/A	N/A	N/A	N/A	N/A	N/A	N/A	N/A	N/A	N/A	N/A	N/A	N/A	N/A	N/A	N/A	N/A	N/A	N/A	No	-	2078780	30	102316	39.5	S. pneumoniae	3280	3280	7	13	23	6	25	6	14	15B	132			4	189	7
KSPN0228	PRJNA1066038	SRR27602804	PRJNA1221586	2023	sputum	Non-IPD	N/A	N/A	N/A	N/A	N/A	N/A	N/A	N/A	N/A	N/A	N/A	N/A	N/A	N/A	N/A	N/A	N/A	N/A	N/A	N/A	No	-	2122018	35	94868	39.6	S. pneumoniae	NEW(19291)	10272	7	13	8	6	4	1	14	23A	5			15	31	18
KSPN0229	PRJNA1066038	SRR27602803	PRJNA1221586	2023	sputum	Non-IPD	4	8	1	1	0.25	1	64≤	64≤	16	1	I	R	R	S	S	S	R	R	R	I	Yes	-	2059850	46	79458	39.6	S. pneumoniae	166	166	7	11	10	1	6	1	1	23A	6	Yes	9V to 23A (VT to NVT)	15	11	299
KSPN0230	PRJNA1066038	SRR27602802	PRJNA1221586	2023	sputum	Non-IPD	16	8	4	32	0.25	16	0.06	0.25	0.25	32	R	R	R	R	S	R	S	S	S	R	No	-	2065258	62	59066	39.6	S. pneumoniae	8279	166	251	11	10	1	6	1	1	11A	6			NEW	NEW	NEW
KSPN0231	PRJNA1066038	SRR27602800	PRJNA1221586	2023	sputum	Non-IPD	2	2	0.5	0.5	0.25	0.5	64≤	64≤	16	32	S	S	I	S	S	S	R	R	R	R	No	-	2034949	53	61682	39.6	S. pneumoniae	166	166	7	11	10	1	6	1	1	11A	6			15	11	16
KSPN0232	PRJNA1066038	SRR27602799	PRJNA1221586	2023	sputum	Non-IPD	1	2	0.5	0.5	0.25	0.5	64≤	64≤	16	32	S	S	I	S	S	S	R	R	R	R	No	-	2076486	62	57426	39.6	S. pneumoniae	166	166	7	11	10	1	6	1	1	11A	6			15	11	16
KSPN0233	PRJNA1066038	SRR27602798	PRJNA1221586	2023	sputum	Non-IPD	8	4	1	1	0.25	0.5	64≤	64≤	16	0.5	R	I	R	S	S	S	R	R	R	S	Yes	-	2061845	45	81019	39.6	S. pneumoniae	166	166	7	11	10	1	6	1	1	15C	6	Yes	9V to 15C (VT to NVT)	13	11	299
KSPN0234	PRJNA1066038	SRR27602797	PRJNA1221586	2023	sputum	Non-IPD	16	16	16	32	0.25	16	64≤	64≤	16	32	R	R	R	R	S	R	R	R	R	R	Yes	-	2048880	59	64776	39.6	S. pneumoniae	NEW(19292)	19292	15	11	10	1	6	1	298	20	6	Yes	11A to 20 (NVT to NVT)	NEW	NEW	NEW
KSPN0235	PRJNA1066038	SRR27602796	PRJNA1221586	2023	sputum	Non-IPD	1	1	0.5	0.25	0.25	1	0.06	0.25	0.25	0.25	S	S	I	S	S	S	S	S	S	S	No	-	2098650	48	96549	39.6	S. pneumoniae	9395	1439	5	5	6	1	9	14	97	34	45			4	7	7
KSPN0236	PRJNA1066038	SRR27602795	PRJNA1221586	2023	sputum	Non-IPD	N/A	N/A	N/A	N/A	N/A	N/A	N/A	N/A	N/A	N/A	N/A	N/A	N/A	N/A	N/A	N/A	N/A	N/A	N/A	N/A	No	-	2040957	29	108685	39.8	S. pneumoniae	9395	1439	5	5	6	1	9	14	97	34	45			4	7	NEW
KSPN0238	PRJNA1066038	SRR27602793	PRJNA1221586	2023	sputum	Non-IPD	4	4	1	2	0.25	0.5	64≤	64≤	16	1	I	I	R	I	S	S	R	R	R	I	Yes	-	2057251	53	61172	39.6	S. pneumoniae	166	166	7	11	10	1	6	1	1	23A	6	Yes	9V to 23A (VT to NVT)	15	11	299
KSPN0239	PRJNA1066038	SRR27602792	PRJNA1221586	2023	sputum	Non-IPD	4	8	1	2	0.25	0.5	64≤	64≤	16	1	I	R	R	I	S	S	R	R	R	I	Yes	-	2051584	49	114638	39.6	S. pneumoniae	166	166	7	11	10	1	6	1	1	23A	6	Yes	9V to 23A (VT to NVT)	15	11	299
KSPN0240	PRJNA1066038	SRR27602791	PRJNA1221586	2023	sputum	Non-IPD	2	2	0.5	0.5	0.25	0.5	64≤	64≤	16	16	S	S	I	S	S	S	R	R	R	R	No	-	2037992	47	94244	39.7	S. pneumoniae	NEW(19294)	320	4	13	19	15	6	20	106	19F	1			13	194	318
KSPN0242	PRJNA1066038	SRR30550990	PRJNA1221586	2019	Sputum	Non-IPD	2	1	0.06	0.5	0.5	0.25	1	16	32	0.25	S	S	S	S	S	S	R	R	R	S	No	10A	1997985	53	65462	39.8	S. pneumoniae	11189	11189	15	13	4	4	6	1	4	10A	634			15	89	18
KSPN0243	PRJNA1066038	SRR30550989	PRJNA1221586	2022	Bronchial washing fluid	Non-IPD	0.06	0.06	0.06	0.06	0.125	0.06	0.06	0.125	0.06	16	S	S	S	S	S	S	S	S	S	R	No	11A	2399514	438	56317	41.9	S. pneumoniae	8279	166	251	11	10	1	6	1	1	11A	6			13	NEW	NEW
PEN: penicillin, AMX: amoxicillin, MEM: meropenem, CTX: cefotaxime, VAN: vancomycin, LVX: levofloxacin, CLI: clindamycin, AZM: azythromycin, TET: tetracycline, TMP/SMX: trimethoprim-sulfamethoxazole
**Results were interpreted using the Clinical Laboratory Standards Institutes guideline with non-meningitis cutoff values.
*Raw sequencing reads have been deposited in the Sequence Read Archive under the accession number PRJNA1066038 and GenBank under the accession number PRJNA1221586.
[truncated: 31 more columns]

## Sheet: Table_S2
Table S2. GPSC distribution of pneumococcal isolates by vaccine introduction period and disease.
GPSC	Serotype (N)	CC (N)	Vaccine introduction periods				Disease
			Pre-PCV13 (N = 31)	Post-PCV13 (N = 205)	P-value	OR (95% CI)	Non-IPD (N = 173)	IPD (N = 63)	P-value	OR (95% CI)
GPSC1	19A(20), 19F(9), 15B(1), 35B(1)	CC320(31)	6 (19.4%)	25 (12.2%)	0.262	0.58 (0.22-1.55)	27 (15.6%)	4 (6.3%)	0.08	0.37 (0.12-1.09)
GPSC2	1(2)	CC615(2)	2 (6.5%)	0	0.017	0.94 (0.85-1.03)	1 (0.6%)	1 (1.6%)	0.463	2.77 (0.17-45.03)
GPSC3	22F(4), 33F(2)	CC1012(4), CC2705(1), CC4668(1)	0	6 (2.9%)	1	1.03 (1.01-1.06)	5 (2.9%)	1 (1.6%)	1	0.54 (0.06-4.73)
GPSC5	23A(12), 6C(1)	CC10272(12), CC5241(1)	0	13 (6.3%)	0.227	1.07 (1.03-1.11)	13 (7.5%)	0	0.023	0.93 (0.89-0.97)
GPSC6	11A(17), 23A(15), 23F(5), 15B/15C(4), 23B(3), 9V(3), 11E(2), 20(2), 15A(1), 17A(1), 19A(1), 34(1)	CC166(54), CC9876(4), CC3811(1), CC19278(1), CC19292(1)	4 (12.9%)	57 (27.8%)	0.083	2.60 (0.87-7.76)	51 (29.5%)	10 (15.9%)	0.043	0.45 (0.21-0.96)
GPSC9	22F(1)	CC63(1)	0	1 (0.5%)	1	1.01 (1.00-1.02)	1 (0.6%)	0	1	0.99 (0.98-1.01)
GPSC10	17F(1)	CC2355(1)	0	1 (0.5%)	1	1.01 (1.00-1.02)	1 (0.6%)	0	1	0.99 (0.98-1.01)
GPSC12	3(3)	CC180(3)	0	3 (1.5%)	1	1.02 (1.00-1.03)	2 (1.2%)	1 (1.6%)	1	1.38 (0.12-15.48)
GPSC14	23F(5)	CC3176(5)	1 (3.2%)	4 (2.0%)	0.509	0.60 (0.07-5.52)	2 (1.2%)	3 (4.8%)	0.12	4.28 (0.70-26.21)
GPSC15	7F(2)	CC191(2)	2 (6.5%)	0	0.017	0.94 (0.85-1.03)	1 (0.6%)	1 (1.6%)	0.463	2.77 (0.17-45.03)
GPSC16	6A(10), 6C(8), 15B/15C(9), 13(4), 15A(3), 9N(3), 6D(3), 23F(1), 19F(1), 10A(1), 34(1)	CC81(40), CC517(3), CC15875(1)	6 (19.4%)	38 (18.5%)	1	0.95 (0.36-2.47)	35 (20.2%)	9 (14.3%)	0.349	0.66 (0.30-1.46)
GPSC19	22F(4)	CC433(4)	0	4 (2.0%)	1	1.02 (1.00-1.04)	2 (1.2%)	2 (3.2%)	0.29	2.80 (0.39-20.34)
GPSC23	6E(2)	CC1624(2)	1 (3.2%)	1 (0.5%)	0.246	0.15 (0.01-2.41)	1 (0.6%)	1 (1.6%)	0.463	2.77 (0.17-45.03)
GPSC27	4(1)	CC899(1)	1 (3.2%)	0	0.131	0.97 (0.91-1.03)	0	1 (1.6%)	0.267	1.02 (0.99-1.05)
GPSC32	8(1), 12F(1)	CC2824(1), CC220(1)	1 (3.2%)	1 (0.5%)	0.246	0.15 (0.01-2.41)	1 (0.6%)	1 (1.6%)	0.463	2.77 (0.17-45.03)
GPSC43	20(2), 17F(1), 18C(1)	CC4745(4)	0	4 (2.0%)	1	1.02 (1.00-1.04)	2 (1.2%)	2 (3.2%)	0.29	2.80 (0.39-20.34)
GPSC45	34(12)	CC1439(12)	1 (3.2%)	11 (5.4%)	1	1.70 (0.21-13.66)	6 (3.5%)	6 (9.5%)	0.089	2.93 (0.91-9.45)
GPSC49	17F(1)	CC392(1)	1 (3.2%)	0	0.131	0.97 (0.91-1.03)	0	1 (1.6%)	0.267	1.02 (0.99-1.05)
GPSC59	35B(12), 35D(1)	CC558(13)	2 (6.5%)	11 (5.4%)	0.682	0.82 (0.17-3.90)	10 (5.8%)	3 (4.8%)	1	0.82 (0.22-3.06)
GPSC82	6D(1)	CC3171(1)	1 (3.2%)	0	0.131	0.97 (0.91-1.03)	0	1 (1.6%)	0.267	1.02 (0.99-1.05)
GPSC132	15B/15C(6)	CC3280(6)	0	6 (2.9%)	1	1.03 (1.01-1.06)	5 (2.9%)	1 (1.6%)	1	0.54 (0.06-4.73)
GPSC172	20(1)	CC3389(1)	1 (3.2%)	0	0.131	0.97 (0.91-1.03)	0	1 (1.6%)	0.267	1.02(0.99-1.05)
GPSC212	17A(1)	CC6946(1)	0	1 (0.5%)	1	1.01 (1.00-1.02)	1 (0.6%)	0	1	0.99 (0.98-1.01)
GPSC224	8(2)	CC4216(1), CC6022(1)	0	2 (1.0%)	1	1.01 (1.00-1.02)	0	2 (3.2%)	0.07	1.03 (0.99-1.08)
GPSC248	7C(1)	CC2758(1)	0	1 (0.5%)	1	1.01 (1.00-1.02)	0	1 (1.6%)	0.267	1.02 (0.99-1.05)
GPSC279	14(1)	CC3600(1)	0	1 (0.5%)	1	1.01 (1.00-1.02)	0	1 (1.6%)	0.267	1.02 (0.99-1.05)
GPSC321	6B(1)	CC3169(1)	0	1 (0.5%)	1	1.01 (1.00-1.02)	1 (0.6%)	0	1	0.99 (0.98-1.01)
GPSC334	12F(2)	CC6945(2)	0	2 (1.0%)	1	1.01 (1.00-1.02)	0	2 (3.2%)	0.07	1.03 (0.99-1.08)
GPSC390	22F(1)	CC12053(1)	0	1 (0.5%)	1	1.01 (1.00-1.02)	0	1 (1.6%)	0.267	1.02 (0.99-1.05)
GPSC551	5(1)	CC3590(1)	1 (3.2%)	0	0.131	0.97 (0.91-1.03)	0	1 (1.6%)	0.267	1.02 (0.99-1.05)
GPSC553	6C(1)	CC855(1)	0	1 (0.5%)	1	1.01 (1.00-1.02)	1 (0.6%)	0	1	0.99 (0.98-1.01)
GPSC634	10A(7)	CC11189(6), CC3385(1)	0	7 (3.4%)	0.599	1.04 (1.01-1.07)	2 (1.2%)	5 (7.9%)	0.016	7.37 (1.39-39.02)
PCV: pneumococcal conjugate vaccine, IPD: invasive pneumococcal disease, GPSC: global pneumococcal sequencing cluster, CC: clonal complex

## Sheet: Table_S3
Table S3. Serotypes and GPSCs associated with antimicrobial nonsusceptibility
Variable	Associated antibiotics	Fisher’s exact test
		P-value	OR	95% CI
				Upper	Lower
Serotype 11A	Penicillin	0.022	3.09	1.24	7.69
	Amoxicillin	0.002	4.08	1.67	9.97
	Cefotaxime	0.007	3.98	1.53	10.37
	Meropenem	0.004	4.17	1.49	11.68
	Levofloxacin	0.003	4.88	1.84	12.93
	Co-trimoxazole	< 0.001	23.24	1.39	388.5
Serotype 11E	Cefotaxime	0.02	31.89	1.49	680.25
Serotype 15B/15C	Azithromycin	0.048	8.62	0.51	146.16
	Tetracycline	0.009	12.73	0.75	214.89
	Co-trimoxazole	0.016	7.9	1.03	60.64
Serotype 19A	Penicillin	0.038	2.89	1.12	7.48
	Amoxicillin	< 0.001	6.82	2.52	18.46
	Meropenem	< 0.001	7.09	2.02	24.8
	Azithromycin	0.029	10.2	0.6	172.05
	Tetracycline	0.032	6.8	0.89	51.9
	Co-trimoxazole	0.001	20.96	1.25	351.22
Serotype 19F	Co-trimoxazole	0.036	9.48	0.55	164.18
Serotype 20	Levofloxacin	0.014	11.76	1.87	73.82
Serotype 23A	Azithromycin	0.01	12.4	0.74	208.07
	Vancomycin	0.033	17.39	1.52	199.32
Serotype 23B	Amoxicillin	0.029	16.23	0.83	318.55
Serotype 23F	Penicillin	0.041	3.76	1.09	12.95
	Cefotaxime	0.001	8.72	2.49	30.62
	Levofloxacin	0.006	6.96	1.97	24.6
	Clindamycin	0.008	15.36	0.89	264.14
	Co-trimoxazole	0.036	10.45	0.61	180.02
GPSC1	Penicillin	0.007	3.22	1.42	7.28
	Amoxicillin	< 0.001	6.26	2.76	14.2
	Meropenem	< 0.001	5.17	2.03	13.17
	Azithromycin	0.022	7.26	0.96	54.94
	Tetracycline	0.02	5.14	1.18	22.29
	Co-trimoxazole	< 0.001	33.09	1.99	549.27
GPSC5	Vancomycin	0.006	47.56	3.94	574.37
GPSC6	Penicillin	< 0.001	4.87	2.43	9.77
	Amoxicillin	< 0.001	10.19	5.19	20.03
	Cefotaxime	< 0.001	7.59	3.38	17.05
	Meropenem	< 0.001	3.96	2.07	7.6
	Levofloxacin	< 0.001	4.67	2.06	10.6
	Clindamycin	< 0.001	8.37	3.42	20.52
	Azithromycin	0.045	2.83	1.05	7.63
	Co-trimoxazole	< 0.001	11.92	3.58	39.67
GPSC16	Co-trimoxazole	0.001	5.12	1.75	14.97
OR: odds ratio, CI: confidence interval, GPSC: global pneumococcal sequencing cluster

## Sheet: Table_S4
Table S4. Virulence factors identified in 236 pneumococcal isolates
Sample information		Adherence																				Enzyme				Immune evasion	Iron uptake			Manganese uptake	Protease							Toxin	Antiphagocytosis
		Choline-binding proteins								Fibronectin-binding proteins		Laminin-binding protein	Sortase A	Streptococcal lipoprotein rotamase A	Streptococcal plasmin receptor/GAPDH	rlrA islet						Hyaluronidase	Neuraminidase A	Streptococcal enolase	Streptococcal phospholipase A2	Polysaccharide capsule(Bacillus)	Pneumococcal iron acquisition	Pneumococcal iron uptake	ABC transporter(Corynebacterium)	Pneumococcal surface antigen A / Metal binding protein SloC	C3-degrading protease	C5a peptidase	IgA1 protease	Serine protease	Trigger factor	Zinc metalloproteinase		Pneumolysin	Capsule(Enterococcus)
Strain_ID	Disease	cbpD	cbpG	lytA	lytB	lytC	pce/cbpE	pspA	pspC/cbpA	pavA	pfbA	lmb	srtA	slrA	plr/gapA	rrgA	rrgB	rrgC	srtB	srtC	srtD	hysA	nanA	eno	slaA	galE3	piaA	piuA	fagB	psaA	cppA	scpA/scpB	iga	htrA/degP	tig/ropA	zmpB	zmpC	ply	cpsI
KSPN0001	IPD	1	1	1	1	1	1	0	1	1	0	1	1	1	1	0	0	0	0	0	0	1	1	1	0	0	1	1	0	1	1	1	1	1	1	1	0	1	0
KSPN0002	IPD	1	1	1	1	1	1	0	1	1	0	1	1	1	1	1	1	1	1	1	1	1	1	1	0	0	1	1	0	1	1	0	1	1	1	1	0	1	0
KSPN0003	IPD	1	1	1	1	1	1	0	1	1	0	1	1	1	1	1	1	1	1	1	1	1	1	1	0	0	1	1	0	1	1	0	1	1	1	1	0	1	0
KSPN0004	IPD	1	1	1	1	1	1	0	1	1	0	1	1	1	1	1	1	1	1	1	1	1	1	1	0	0	1	1	0	1	1	0	1	1	1	1	0	1	0
KSPN0005	Non-IPD	1	1	1	1	1	1	0	1	1	0	1	1	1	1	1	1	1	1	1	1	1	1	1	0	0	1	1	0	1	1	0	1	1	1	1	0	1	0
KSPN0006	Non-IPD	1	1	1	1	1	1	0	1	1	0	1	1	1	1	1	1	1	1	1	1	1	1	1	0	0	1	1	0	1	1	0	1	1	1	1	0	1	0
KSPN0007	Non-IPD	1	1	1	1	1	1	0	1	1	0	1	1	1	1	1	1	1	1	1	1	1	1	1	0	0	1	1	0	1	1	0	1	1	1	1	0	1	0
KSPN0008	Non-IPD	1	1	1	1	1	1	0	0	1	0	1	1	1	1	1	1	1	1	1	1	1	1	1	0	0	1	1	0	1	1	0	1	1	1	1	0	1	0
KSPN0009	Non-IPD	1	1	1	1	1	1	0	1	1	0	1	1	1	1	1	1	1	1	1	1	1	1	1	0	0	1	1	0	1	1	0	1	1	1	1	0	1	0
KSPN0010	Non-IPD	1	1	1	1	1	1	0	1	1	0	1	1	1	1	1	1	1	1	1	1	1	1	1	0	0	1	1	0	1	1	0	1	1	1	1	0	1	0
KSPN0011	Non-IPD	1	1	1	1	1	1	0	1	1	0	1	1	1	1	1	1	1	1	1	1	1	1	1	0	0	1	1	0	1	1	0	1	1	1	1	0	1	0
KSPN0012	Non-IPD	1	1	1	1	1	1	0	1	1	0	1	1	1	1	1	1	1	1	1	1	1	1	1	0	0	1	1	0	1	1	0	1	1	1	1	0	1	0
KSPN0013	Non-IPD	1	1	1	1	1	1	0	1	1	0	1	1	1	1	1	1	1	1	1	1	1	1	1	0	0	1	1	0	1	1	0	1	1	1	1	0	1	0
KSPN0014	Non-IPD	1	1	1	1	1	1	0	1	1	0	1	1	1	1	1	1	1	1	1	1	1	1	1	0	0	1	1	0	1	1	0	1	1	1	1	0	1	0
KSPN0015	Non-IPD	1	1	1	1	1	1	0	1	1	0	1	1	1	1	1	1	1	1	1	1	1	1	1	0	0	1	1	0	1	1	0	1	1	1	1	0	1	0
KSPN0016	Non-IPD	1	1	1	1	1	1	0	1	1	0	1	1	1	1	0	0	0	0	0	0	1	1	1	0	0	0	1	0	1	1	0	1	1	1	1	0	1	1
KSPN0017	Non-IPD	1	1	1	1	1	1	0	1	1	0	1	1	1	1	1	1	1	1	1	1	1	1	1	0	0	1	1	0	1	1	0	1	1	1	1	0	1	0
KSPN0018	Non-IPD	1	1	1	1	1	1	0	0	1	0	1	1	1	1	1	1	1	1	1	1	1	1	1	0	0	1	1	0	1	1	0	1	1	1	1	0	1	0
KSPN0019	Non-IPD	1	1	1	1	1	1	0	1	1	0	1	1	1	1	1	1	1	1	1	1	1	1	1	0	0	1	1	0	1	1	0	1	1	1	1	0	1	0
KSPN0020	Non-IPD	1	1	1	1	1	1	0	1	1	0	1	1	1	1	1	1	1	1	1	1	1	1	1	0	0	1	1	0	1	1	0	1	1	1	1	0	1	0
KSPN0021	Non-IPD	1	1	1	1	1	1	0	1	1	0	1	1	1	1	1	1	1	1	1	1	1	1	1	0	0	1	1	0	1	1	0	1	1	1	1	0	1	0
KSPN0022	Non-IPD	1	1	1	1	1	1	0	1	1	0	1	1	1	1	1	1	1	1	1	1	1	1	1	0	0	1	1	0	1	1	0	1	1	1	1	0	1	0
KSPN0023	Non-IPD	1	1	1	1	1	1	0	0	1	0	1	1	1	1	1	1	1	1	1	1	1	1	1	0	0	1	1	0	1	1	0	1	1	1	1	0	1	0
KSPN0024	Non-IPD	1	1	1	1	1	1	0	1	1	0	1	1	1	1	1	1	1	1	1	1	1	1	1	0	0	1	1	0	1	1	0	1	1	1	1	0	1	0
KSPN0025	Non-IPD	1	1	1	1	1	1	0	1	1	0	1	1	1	1	1	1	1	1	1	1	1	1	1	0	0	1	1	0	1	1	0	1	1	1	1	0	1	0
KSPN0026	Non-IPD	1	1	1	1	1	1	0	1	1	0	1	1	1	1	1	1	1	1	1	1	1	1	1	0	0	1	1	0	1	1	0	1	1	1	1	0	1	0
KSPN0027	IPD	1	1	1	1	1	1	0	1	1	1	1	1	1	1	0	0	0	0	0	0	1	1	1	0	1	1	1	0	1	1	0	1	1	1	1	0	1	0
KSPN0028	Non-IPD	1	1	1	1	1	1	0	1	1	1	1	1	1	1	0	0	0	0	0	0	1	1	1	0	1	1	1	0	1	1	0	1	1	1	1	0	1	0
KSPN0029	IPD	1	1	1	1	1	1	0	1	1	1	1	1	1	1	0	0	0	0	0	0	1	1	1	0	0	1	1	0	1	1	0	1	1	1	1	1	1	0
KSPN0030	Non-IPD	1	1	1	1	1	1	0	1	1	1	1	1	1	1	0	0	0	0	0	0	1	1	1	0	0	1	1	0	1	1	0	1	1	1	1	1	1	0
KSPN0031	Non-IPD	1	1	1	1	1	1	0	0	1	1	1	1	1	1	0	0	0	0	0	0	1	1	1	0	0	1	1	0	1	1	0	1	1	1	1	1	1	0
KSPN0032	Non-IPD	1	1	1	1	1	1	0	1	1	1	1	1	1	1	0	0	0	0	0	0	1	1	1	0	0	1	1	0	1	1	0	1	1	1	1	1	1	0
KSPN0033	Non-IPD	1	1	1	1	1	1	0	1	1	1	1	1	1	1	0	0	0	0	0	0	1	1	1	0	0	1	1	0	1	1	0	1	1	1	1	1	1	0
KSPN0034	Non-IPD	0	1	1	1	1	1	0	1	1	1	1	1	1	1	0	0	0	0	0	0	1	1	1	0	0	1	1	0	1	1	0	1	1	1	1	0	1	0
KSPN0035	Non-IPD	1	1	1	1	1	1	0	1	1	1	1	1	1	1	0	0	0	0	0	0	1	1	1	0	0	1	1	0	1	1	0	1	1	1	1	0	1	0
KSPN0036	Non-IPD	0	1	1	1	1	1	0	1	1	1	1	1	1	1	0	0	0	0	0	0	1	1	1	0	0	1	1	0	1	1	0	1	1	1	1	0	1	0
KSPN0037	Non-IPD	1	1	1	1	1	1	0	1	1	1	1	1	1	1	0	0	0	0	0	0	1	1	1	0	0	1	1	0	1	1	0	1	1	1	1	0	1	0
KSPN0038	Non-IPD	0	1	1	1	1	1	0	1	1	1	1	1	1	1	0	0	0	0	0	0	1	1	1	0	0	1	1	0	1	1	0	1	1	1	1	0	1	0
KSPN0039	Non-IPD	0	1	1	1	1	1	0	1	1	1	1	1	1	1	0	0	0	0	0	0	1	1	1	0	0	1	1	0	1	1	0	1	1	1	1	0	1	0
KSPN0040	Non-IPD	0	1	1	1	1	1	0	1	1	1	1	1	1	1	0	0	0	0	0	0	1	1	1	0	0	1	1	0	1	1	0	1	1	1	1	0	1	0
KSPN0041	Non-IPD	1	1	1	1	1	1	0	1	1	1	1	1	1	1	0	0	0	0	0	0	1	1	1	0	0	1	1	0	1	1	0	1	1	1	1	0	1	0
KSPN0042	Non-IPD	1	1	1	1	1	1	0	1	1	1	1	1	1	1	0	0	0	0	0	0	1	1	1	0	0	1	1	0	1	1	0	1	1	1	1	0	1	0
KSPN0043	Non-IPD	0	1	1	1	1	1	0	1	1	1	1	1	1	1	0	0	0	0	0	0	1	1	1	0	0	1	1	0	1	1	0	1	1	1	1	0	1	0
KSPN0044	Non-IPD	0	1	1	1	1	1	0	1	1	1	1	1	1	1	0	0	0	0	0	0	1	1	1	0	0	1	1	0	1	1	0	1	1	1	1	0	1	0
KSPN0045	Non-IPD	0	1	1	1	1	1	0	0	1	1	1	1	1	1	0	0	0	0	0	0	1	1	1	0	0	1	1	0	1	1	0	1	1	1	1	0	1	0
KSPN0046	IPD	1	1	1	1	1	1	0	1	1	1	1	1	1	1	1	1	1	1	1	1	1	1	1	0	0	1	1	0	1	1	0	1	1	1	1	0	1	0
KSPN0047	IPD	1	1	1	1	1	1	0	1	1	1	1	1	1	1	1	1	1	1	1	1	1	1	1	0	0	1	1	0	1	1	0	1	1	1	1	0	1	0
KSPN0048	IPD	1	1	1	1	1	1	0	1	1	1	1	1	1	1	1	1	1	1	1	1	1	1	1	0	0	1	1	0	1	1	0	1	1	1	1	0	1	0
KSPN0049	IPD	1	1	1	1	1	1	0	1	1	1	1	1	1	1	1	1	1	1	1	1	1	1	1	0	0	1	1	0	1	1	0	1	1	1	1	0	1	0
KSPN0050	IPD	1	1	1	1	1	1	0	1	1	0	1	1	1	1	1	1	1	1	1	1	1	1	1	0	0	1	1	0	1	1	0	1	1	1	1	0	1	0
KSPN0051	IPD	1	1	1	1	1	1	0	1	1	1	1	1	1	1	1	1	1	1	1	1	1	1	1	0	0	1	1	0	1	1	0	1	1	1	1	0	1	0
KSPN0052	IPD	1	1	1	1	1	1	0	0	1	1	1	1	1	1	1	1	1	1	1	1	1	1	1	0	0	1	1	0	1	1	0	1	1	1	1	0	1	0
KSPN0053	IPD	1	1	1	1	1	1	0	1	1	1	1	1	1	1	1	1	1	1	1	1	1	1	1	0	0	1	1	0	1	1	0	1	1	1	1	0	1	0
KSPN0054	IPD	1	1	1	1	1	1	0	1	1	1	1	1	1	1	1	1	1	1	1	1	1	1	1	0	0	1	1	0	1	1	0	1	1	1	1	0	1	0
KSPN0055	IPD	1	1	1	1	1	1	0	1	1	1	1	1	1	1	1	1	1	1	1	1	1	1	1	0	0	1	1	0	1	1	0	1	1	1	1	0	1	0
KSPN0056	Non-IPD	1	1	1	1	1	1	0	1	1	0	1	1	1	1	1	1	1	1	1	1	1	1	1	0	0	1	1	0	1	1	0	1	1	1	1	0	1	0
KSPN0057	Non-IPD	1	1	1	1	1	1	0	1	1	1	1	1	1	1	1	1	1	1	1	1	1	1	1	0	0	1	1	0	1	1	0	1	1	1	1	0	1	0
KSPN0058	Non-IPD	1	1	1	1	1	1	0	1	1	0	1	1	1	1	1	1	1	1	1	1	1	1	1	0	0	1	1	0	1	1	0	0	1	1	1	0	1	0
KSPN0059	Non-IPD	1	1	1	1	1	1	0	1	1	1	1	1	1	1	1	1	1	1	1	1	1	1	1	0	0	1	1	0	1	1	0	1	1	1	1	0	1	0
KSPN0060	Non-IPD	1	1	1	1	1	1	0	1	1	1	1	1	1	1	1	1	1	1	1	1	1	1	1	0	0	1	1	0	1	1	0	1	1	1	1	0	1	0
KSPN0061	Non-IPD	1	1	1	1	1	1	0	1	1	1	1	1	1	1	1	1	1	1	1	1	1	1	1	0	0	1	1	0	1	1	0	0	1	1	1	0	1	0
KSPN0062	Non-IPD	1	1	1	1	1	1	0	1	1	1	1	1	1	1	1	1	1	1	1	1	1	1	1	0	0	1	1	0	1	1	0	1	1	1	1	0	1	0
KSPN0063	Non-IPD	1	1	1	1	1	1	0	1	1	1	1	1	1	1	1	1	1	1	1	1	1	1	1	0	0	1	1	0	1	1	0	1	1	1	1	0	1	0
KSPN0064	Non-IPD	1	1	1	1	1	1	0	1	1	1	1	1	1	1	1	1	1	1	1	1	1	1	1	0	0	1	1	0	1	1	0	0	1	1	1	0	1	0
KSPN0065	Non-IPD	1	1	1	1	1	1	0	1	1	1	1	1	1	1	1	1	1	1	1	1	1	1	1	0	0	1	1	0	1	1	0	0	1	1	1	0	1	0
KSPN0066	Non-IPD	1	1	1	1	1	1	0	0	1	1	1	1	1	1	1	1	1	1	1	1	1	1	1	0	0	1	1	0	1	1	0	1	1	1	1	0	1	0
KSPN0067	Non-IPD	1	1	1	1	1	1	0	0	1	1	1	1	1	1	1	1	1	1	1	1	1	1	1	0	0	1	1	0	1	1	0	1	1	1	1	0	1	0
KSPN0068	Non-IPD	1	1	1	1	1	1	0	1	1	1	1	1	1	1	1	1	1	1	1	1	1	1	1	0	0	1	1	0	1	1	0	1	1	1	1	0	1	0
KSPN0069	Non-IPD	1	1	1	1	1	1	0	1	1	1	1	1	1	1	1	1	1	1	1	1	1	1	1	0	0	1	1	0	1	1	0	1	1	1	1	0	1	0
KSPN0070	Non-IPD	1	1	1	1	1	1	0	0	1	1	1	1	1	1	1	1	1	1	1	1	1	1	1	0	0	1	1	0	1	1	0	1	1	1	1	0	1	0
KSPN0071	Non-IPD	1	1	1	1	1	1	0	1	1	1	1	1	1	1	1	1	1	1	1	1	1	1	1	0	0	1	1	0	1	1	0	1	1	1	1	0	1	0
KSPN0072	Non-IPD	1	1	1	1	1	1	0	1	1	1	1	1	1	1	1	1	1	1	1	1	1	0	1	0	0	1	1	0	1	1	0	1	1	1	1	0	1	0
KSPN0073	Non-IPD	1	1	1	1	1	1	0	1	1	1	1	1	1	1	1	1	1	1	1	1	1	1	1	0	0	1	1	0	1	1	0	1	1	1	1	0	1	0
KSPN0074	Non-IPD	1	1	1	1	1	1	0	1	1	1	1	1	1	1	1	1	1	1	1	1	1	1	1	0	0	1	1	0	1	1	0	1	1	1	1	0	1	0
KSPN0075	Non-IPD	1	1	1	1	1	1	0	1	1	1	1	1	1	1	1	1	1	1	1	1	1	1	1	0	0	1	1	0	1	1	0	1	1	1	1	0	1	0
KSPN0076	Non-IPD	1	1	1	1	1	1	0	1	1	0	1	1	1	1	1	1	1	1	1	1	1	1	1	0	0	1	1	0	1	1	0	1	1	1	1	0	1	0
KSPN0077	Non-IPD	1	1	1	1	1	1	0	1	1	1	1	1	1	1	1	1	1	1	1	1	1	1	1	0	0	1	1	0	1	1	0	1	1	1	1	0	1	0
KSPN0078	Non-IPD	1	1	1	1	1	1	0	1	1	1	1	1	1	1	1	1	1	1	1	1	1	1	1	0	0	1	1	0	1	1	0	1	1	1	1	0	1	0
KSPN0079	Non-IPD	1	1	1	1	1	1	0	1	1	0	1	1	1	1	1	1	1	1	1	1	1	1	1	0	0	1	1	0	1	1	0	1	1	1	1	0	1	0
KSPN0080	Non-IPD	1	1	1	1	1	1	0	1	1	0	1	1	1	1	1	1	1	1	1	1	1	1	1	0	0	1	1	0	1	1	0	0	1	1	1	0	1	0
KSPN0081	Non-IPD	1	1	1	1	1	1	0	1	1	0	1	1	1	1	1	1	1	1	1	1	1	1	1	0	0	1	1	0	1	1	0	1	1	1	1	0	1	0
KSPN0082	Non-IPD	1	1	1	1	1	1	0	1	1	0	1	1	1	1	1	1	1	1	1	1	1	1	1	0	0	1	1	0	1	1	0	1	1	1	1	0	1	0
KSPN0083	Non-IPD	1	1	1	1	1	1	0	1	1	1	1	1	1	1	1	1	1	1	1	1	1	1	1	0	0	1	1	0	1	1	0	1	1	1	1	0	1	0
KSPN0084	Non-IPD	1	1	1	1	1	1	0	1	1	1	1	1	1	1	1	1	1	1	1	1	1	1	1	0	0	1	1	0	1	1	0	1	1	1	1	0	1	0
KSPN0085	Non-IPD	1	1	1	1	1	1	0	1	1	1	1	1	1	1	1	1	1	1	1	1	1	1	1	0	0	1	1	0	1	1	0	1	1	1	1	0	1	0
KSPN0086	Non-IPD	1	1	1	1	1	1	0	1	1	0	1	1	1	1	1	1	1	1	1	1	1	1	1	0	0	1	1	0	1	1	0	0	0	1	1	0	1	0
KSPN0087	Non-IPD	1	1	1	1	1	1	0	1	1	0	1	1	1	1	1	1	1	1	1	1	1	1	1	0	0	1	1	0	1	1	0	1	1	1	1	0	1	0
KSPN0088	Non-IPD	1	1	1	1	1	1	0	1	1	1	1	1	1	1	0	0	0	0	0	0	1	1	1	0	0	1	1	0	1	1	0	1	1	1	1	0	1	0
KSPN0089	IPD	1	1	1	1	1	1	0	1	1	1	1	1	1	1	0	0	0	0	0	0	1	1	1	0	0	1	1	0	1	1	0	1	1	1	1	0	1	0
KSPN0090	Non-IPD	1	1	1	1	1	1	0	1	1	1	1	1	1	1	0	0	0	0	0	0	1	1	1	0	0	1	1	0	1	1	0	1	1	1	1	0	1	0
KSPN0091	IPD	1	1	1	1	1	1	0	0	1	1	1	1	1	1	1	1	1	1	1	1	1	1	1	0	0	1	1	0	1	1	0	1	1	1	1	0	1	0
KSPN0092	IPD	1	1	1	1	1	1	0	0	1	1	1	1	1	1	1	1	1	1	1	1	1	1	1	0	0	1	1	0	1	1	0	1	1	1	1	0	1	0
KSPN0093	Non-IPD	1	1	1	1	1	1	0	1	1	1	1	1	1	1	1	1	1	1	1	1	1	1	1	0	0	1	1	0	1	1	0	1	1	1	1	0	1	0
KSPN0094	Non-IPD	1	1	1	1	1	1	0	1	1	1	1	1	1	1	1	1	1	1	1	1	1	1	1	0	0	1	1	0	1	1	0	1	1	1	1	0	1	0
KSPN0095	IPD	1	1	1	1	1	1	1	0	1	1	1	1	1	1	0	0	0	0	0	0	1	1	1	0	0	1	1	0	1	1	0	1	1	1	1	0	1	0
KSPN0096	Non-IPD	1	1	1	1	1	1	0	0	1	1	1	1	1	1	0	0	0	0	0	0	1	1	1	0	0	1	1	0	1	1	0	1	1	1	1	0	1	0
KSPN0097	IPD	1	1	1	1	1	1	0	0	1	1	1	1	1	1	0	0	0	0	0	0	1	1	1	0	0	1	1	0	1	1	0	1	1	1	1	0	1	0
KSPN0098	IPD	1	1	1	1	1	1	1	1	1	1	1	1	1	1	0	0	0	0	0	0	1	1	1	0	0	1	1	0	1	1	0	1	1	1	1	0	1	0
KSPN0099	IPD	1	1	1	1	1	1	0	0	1	1	1	1	1	1	0	0	0	0	0	0	1	1	1	0	0	1	1	0	1	1	0	1	1	1	1	0	1	0
KSPN0100	IPD	1	1	1	1	1	1	0	1	1	1	1	1	1	1	0	0	0	0	0	0	1	1	1	0	0	1	1	0	1	1	0	1	1	1	1	0	1	0
KSPN0101	IPD	1	1	1	1	1	1	1	1	1	1	1	1	1	1	0	0	0	0	0	0	1	1	1	0	0	1	1	0	1	1	0	1	1	1	1	0	1	1
KSPN0102	IPD	1	1	1	1	1	1	1	0	1	1	1	1	1	1	0	0	0	0	0	0	1	1	1	0	0	1	1	0	1	1	0	1	1	1	1	0	1	0
KSPN0103	IPD	1	1	1	1	1	1	0	1	1	1	1	1	1	1	0	0	0	0	0	0	1	1	1	0	0	1	1	0	1	1	0	1	1	1	1	1	1	0
KSPN0104	IPD	1	1	1	1	1	1	0	1	1	1	1	1	1	1	0	0	0	0	0	0	1	1	1	0	0	1	1	0	1	1	0	1	1	1	1	0	1	0
KSPN0105	IPD	1	1	1	1	1	1	0	0	1	1	1	1	1	1	0	0	0	0	0	0	1	1	1	0	0	1	1	0	1	1	0	1	1	1	1	0	1	0
KSPN0106	Non-IPD	1	1	1	1	1	1	0	0	1	1	1	1	1	1	0	0	0	0	0	0	1	1	1	0	0	1	1	0	1	1	0	1	1	1	1	0	1	0
KSPN0107	Non-IPD	1	1	1	1	1	1	0	1	1	1	1	1	1	1	0	0	0	0	0	0	1	1	1	0	0	1	1	0	1	1	0	1	1	1	1	0	1	1
KSPN0108	Non-IPD	1	1	1	1	1	1	0	0	1	1	1	1	1	1	1	1	1	1	1	1	1	1	1	0	0	1	1	0	1	1	0	1	1	1	1	0	1	0
KSPN0109	Non-IPD	1	1	1	1	1	1	0	0	1	1	1	1	1	1	0	0	0	0	0	0	1	1	1	0	0	1	1	0	1	1	0	1	1	1	1	0	1	0
KSPN0110	Non-IPD	1	1	1	1	1	1	0	0	1	1	1	1	1	1	0	0	0	0	0	0	1	1	1	0	0	1	1	0	1	1	0	1	1	1	1	0	1	0
KSPN0111	Non-IPD	1	1	1	1	1	1	0	1	1	1	1	1	1	1	0	0	0	0	0	0	1	1	1	0	0	1	1	0	1	1	0	1	1	1	1	0	1	0
KSPN0112	Non-IPD	1	1	1	1	1	1	0	1	1	1	1	1	1	1	0	0	0	0	0	0	1	1	1	0	0	1	1	0	1	1	0	1	1	1	1	0	1	0
KSPN0113	Non-IPD	1	1	1	1	1	1	0	1	1	1	1	1	1	1	0	0	0	0	0	0	1	1	1	0	0	1	1	0	1	1	0	1	1	1	1	0	1	1
KSPN0114	Non-IPD	1	1	1	1	1	1	0	0	1	1	1	1	1	1	0	0	0	0	0	0	1	1	1	0	0	1	1	0	1	1	0	1	1	1	1	0	1	0
KSPN0115	Non-IPD	1	1	1	1	1	1	0	0	1	1	1	1	1	1	0	0	0	0	0	0	1	1	1	0	0	1	1	0	1	1	0	1	1	1	1	0	1	0
KSPN0116	Non-IPD	1	1	1	1	1	1	0	0	1	1	1	1	1	1	0	0	0	0	0	0	1	1	1	0	0	1	1	0	1	1	0	1	1	1	1	0	1	0
KSPN0117	Non-IPD	1	1	1	1	1	1	0	0	1	1	1	1	1	1	0	0	0	0	0	0	1	1	1	0	0	1	1	0	1	1	0	1	1	1	1	0	1	0
KSPN0118	Non-IPD	1	1	1	1	1	1	0	1	1	1	1	1	1	1	0	0	0	0	0	0	1	1	1	0	0	1	1	0	1	1	0	1	1	1	1	0	1	0
KSPN0119	Non-IPD	1	1	1	1	1	1	0	1	1	1	1	1	1	1	0	0	0	0	0	0	1	1	1	0	0	1	1	0	1	1	0	1	1	1	1	0	1	0
KSPN0120	Non-IPD	1	1	1	1	1	1	1	1	1	1	1	1	1	1	0	0	0	0	0	0	1	1	1	0	0	1	1	0	1	1	0	1	1	1	1	0	1	0
KSPN0121	Non-IPD	1	1	1	1	1	1	0	1	1	1	1	1	1	1	0	0	0	0	0	0	1	1	1	0	0	1	1	0	1	1	0	1	1	1	1	0	1	0
KSPN0122	Non-IPD	1	1	1	1	1	1	0	1	1	1	1	1	1	1	0	0	0	0	0	0	1	1	1	0	0	1	1	0	1	1	0	1	1	1	1	0	1	0
KSPN0123	Non-IPD	1	1	1	1	1	1	1	1	1	1	1	1	1	1	0	0	0	0	0	0	1	1	1	0	0	1	1	0	1	1	0	1	1	1	1	0	1	0
KSPN0124	Non-IPD	1	1	1	1	1	1	0	1	1	1	1	1	1	1	0	0	0	0	0	0	1	1	1	0	0	1	1	0	1	1	0	1	1	1	1	0	1	0
KSPN0125	Non-IPD	1	1	1	1	1	1	0	1	1	1	1	0	1	1	0	0	0	0	0	0	1	1	1	0	0	1	1	0	1	1	0	1	1	1	1	0	1	0
KSPN0126	Non-IPD	1	1	1	1	1	1	0	0	1	1	1	1	1	1	0	0	0	0	0	0	1	1	1	0	0	1	1	0	1	1	0	1	1	1	1	0	1	0
KSPN0127	Non-IPD	1	1	1	1	1	1	0	0	1	1	1	1	1	1	0	0	0	0	0	0	1	1	1	0	0	1	1	0	1	1	0	1	1	1	1	0	1	0
KSPN0128	Non-IPD	1	1	1	1	1	1	0	1	1	1	1	1	1	1	0	0	0	0	0	0	1	1	1	0	0	1	1	0	1	1	0	1	1	1	1	0	1	0
KSPN0129	Non-IPD	1	1	1	1	1	1	0	0	1	1	1	1	1	1	0	0	0	0	0	0	1	1	1	0	0	1	1	0	1	1	0	1	1	1	1	0	1	0
KSPN0130	Non-IPD	1	1	1	1	1	1	0	0	1	1	1	1	1	1	0	0	0	0	0	0	1	1	1	0	0	1	1	0	1	1	0	1	1	1	1	0	1	0
KSPN0131	Non-IPD	1	1	1	1	1	1	0	0	1	1	1	1	1	1	0	0	0	0	0	0	1	1	1	0	0	1	1	0	1	1	0	1	1	1	1	0	1	0
KSPN0132	IPD	1	1	1	1	1	1	0	0	1	1	1	1	1	1	0	0	0	0	0	0	1	1	1	0	0	1	1	0	1	1	0	1	1	1	1	0	1	0
KSPN0133	IPD	1	1	1	1	1	1	0	0	1	1	1	1	1	1	0	0	0	0	0	0	1	1	1	0	0	1	1	0	1	1	0	1	1	1	1	0	1	0
KSPN0134	Non-IPD	1	1	1	1	1	1	0	0	1	1	1	1	1	1	0	0	0	0	0	0	1	1	1	0	0	1	1	0	1	1	0	1	1	1	1	0	1	0
KSPN0135	Non-IPD	1	1	1	1	1	1	0	0	1	1	1	1	1	1	0	0	0	0	0	0	1	1	1	0	0	1	1	0	1	1	0	1	1	1	1	0	1	0
KSPN0136	IPD	0	1	1	1	1	1	0	1	1	1	1	1	1	1	1	1	1	1	1	1	1	1	1	0	0	1	1	0	1	1	0	1	1	1	1	0	1	0
KSPN0137	Non-IPD	0	1	1	1	1	1	0	0	1	1	1	1	1	1	1	1	1	1	1	1	1	1	1	0	0	1	1	0	1	1	0	1	1	1	1	0	1	0
KSPN0138	IPD	1	1	1	1	1	1	1	0	1	1	1	1	1	1	1	1	1	1	1	1	1	1	1	0	0	1	1	0	1	1	0	1	1	1	1	1	1	0
KSPN0139	IPD	1	1	1	1	1	1	0	1	1	1	1	1	1	1	0	0	0	0	0	0	1	1	1	0	0	1	1	0	1	1	0	1	1	1	1	0	1	0
KSPN0140	Non-IPD	1	1	1	1	1	1	0	0	1	1	1	1	1	1	0	0	0	0	0	0	1	1	1	1	0	1	1	0	1	1	0	1	1	1	1	0	1	0
KSPN0141	IPD	0	1	1	1	1	1	0	1	1	1	1	1	1	1	0	0	0	0	0	0	1	1	1	0	0	1	1	0	1	1	0	1	1	1	1	0	1	0
KSPN0142	IPD	0	1	1	1	1	1	0	0	1	1	1	1	1	1	0	0	0	0	0	0	1	1	1	0	0	1	1	0	1	1	0	1	1	1	1	0	1	0
KSPN0143	Non-IPD	0	1	1	1	1	1	0	0	1	1	1	1	1	1	0	0	0	0	0	0	1	1	1	0	0	1	1	0	1	1	0	1	1	1	1	0	1	0
KSPN0144	IPD	1	1	1	1	1	1	0	0	1	1	1	1	1	1	0	0	0	0	0	0	1	1	1	0	0	1	1	0	1	1	0	1	1	1	1	0	1	0
KSPN0145	IPD	1	1	1	1	1	1	0	0	1	1	1	1	1	1	0	0	0	0	0	0	1	1	1	0	0	1	1	0	1	1	0	1	1	1	1	0	1	0
KSPN0146	IPD	1	1	1	1	1	1	0	0	1	1	1	1	1	1	0	0	0	0	0	0	1	1	1	0	0	1	1	0	1	1	0	1	1	1	1	0	1	0
KSPN0147	IPD	1	1	1	1	1	1	0	0	1	1	1	0	1	1	0	0	0	0	0	0	1	1	1	0	0	1	1	0	1	1	0	1	1	1	1	0	1	1
KSPN0148	Non-IPD	1	1	1	1	1	1	0	0	1	1	1	1	1	1	0	0	0	0	0	0	1	1	1	0	0	1	1	0	1	1	0	0	1	1	1	0	1	0
KSPN0149	Non-IPD	1	1	1	1	1	1	0	1	1	1	1	1	1	1	0	0	0	0	0	0	1	1	1	0	0	1	1	0	1	1	0	1	1	1	1	0	1	0
KSPN0150	Non-IPD	1	1	1	1	1	1	0	1	1	1	1	1	1	1	0	0	0	0	0	0	1	1	1	0	0	1	1	0	1	1	0	1	1	1	1	0	1	0
KSPN0151	Non-IPD	1	1	1	1	1	1	0	1	1	1	1	1	1	1	0	0	0	0	0	0	1	1	1	0	0	1	1	0	1	1	0	1	1	1	1	0	1	0
KSPN0152	IPD	1	1	1	1	1	1	1	1	1	1	1	1	1	1	0	0	0	0	0	0	1	1	1	1	0	1	1	0	1	1	0	1	1	1	1	0	1	0
KSPN0153	IPD	1	1	1	1	1	1	0	0	1	1	1	1	1	1	1	1	1	1	1	1	1	1	1	0	0	1	1	0	1	1	0	1	1	1	1	0	1	1
KSPN0154	IPD	1	1	1	1	1	1	0	0	1	1	1	1	1	1	1	1	1	1	1	1	1	1	1	0	0	1	1	0	1	1	0	1	1	1	1	0	1	1
KSPN0155	Non-IPD	1	1	1	1	1	1	0	0	1	1	1	1	1	1	1	1	1	1	1	1	1	1	1	0	0	1	1	0	1	1	0	1	1	1	1	0	1	1
KSPN0156	Non-IPD	1	1	1	1	1	1	0	0	1	1	1	1	1	1	1	1	1	1	1	1	1	1	1	0	0	1	1	0	1	1	0	1	1	1	1	0	1	1
KSPN0157	Non-IPD	1	1	1	1	1	1	0	0	1	1	1	1	1	1	1	1	1	1	1	0	1	1	1	0	0	1	1	0	1	1	0	1	1	1	1	0	1	1
KSPN0158	Non-IPD	1	1	1	1	1	1	0	0	1	1	1	1	1	1	1	1	1	1	1	1	1	1	1	0	0	1	1	0	1	1	0	1	0	1	1	0	1	1
KSPN0159	Non-IPD	1	1	1	1	1	1	0	0	1	1	1	1	1	1	1	1	1	1	1	1	1	1	1	0	0	1	1	0	1	1	0	1	1	1	1	0	1	1
KSPN0160	Non-IPD	1	1	1	1	1	1	0	0	1	1	1	1	1	1	0	0	0	0	0	0	1	1	1	0	0	1	1	0	1	1	0	1	1	1	1	0	1	1
KSPN0161	Non-IPD	1	1	1	1	1	1	0	0	1	1	1	1	1	1	1	1	1	1	1	1	1	1	1	0	0	1	1	0	1	1	0	1	1	1	1	0	1	1
KSPN0162	Non-IPD	1	1	1	1	1	1	0	0	1	1	1	1	1	1	1	1	1	1	1	1	1	1	1	0	0	1	1	0	1	1	0	0	1	1	1	0	1	1
KSPN0163	IPD	1	1	1	1	1	1	0	1	1	1	1	1	1	1	0	0	0	0	0	0	1	1	1	0	0	1	1	0	1	1	0	0	1	1	1	0	1	0
KSPN0164	IPD	1	1	1	1	1	1	0	0	1	1	1	1	1	1	1	1	1	1	1	1	1	1	1	0	0	1	1	0	1	1	0	1	1	1	1	0	1	0
KSPN0165	Non-IPD	0	1	1	1	1	1	0	1	1	1	1	1	1	1	1	1	1	1	1	1	1	1	1	0	0	1	1	0	1	1	0	1	1	1	1	0	1	0
KSPN0166	Non-IPD	0	1	1	1	1	1	0	0	1	1	1	1	1	1	1	1	1	1	1	1	1	1	1	0	0	1	1	0	1	1	0	1	1	1	1	0	1	0
KSPN0167	Non-IPD	0	1	1	1	1	1	0	1	1	1	1	1	1	1	1	1	1	1	1	1	1	1	1	0	0	1	1	0	1	1	0	1	1	1	1	0	1	0
KSPN0168	Non-IPD	1	1	1	1	1	1	0	0	1	1	1	1	1	1	1	1	1	1	1	1	1	1	1	0	0	1	1	0	1	1	0	1	1	1	1	0	1	0
KSPN0169	IPD	1	1	1	1	1	1	0	0	1	1	1	1	1	1	0	0	0	0	0	0	1	1	1	1	0	1	1	0	1	1	0	1	1	1	1	0	1	0
KSPN0170	Non-IPD	1	1	1	1	1	1	0	0	1	1	1	1	1	1	0	0	0	0	0	0	1	1	1	0	0	1	1	0	1	1	0	1	1	1	1	0	1	0
KSPN0171	IPD	1	1	1	1	1	1	0	1	1	1	1	1	1	1	0	0	0	0	0	0	1	1	1	0	0	1	1	0	1	1	0	1	1	1	1	0	1	0
KSPN0172	IPD	1	1	1	1	1	1	0	1	1	1	1	1	1	1	0	0	0	0	0	0	1	1	1	0	0	1	1	0	1	1	0	1	1	1	1	1	1	0
KSPN0173	IPD	1	1	1	1	1	1	0	0	1	1	1	1	1	1	0	0	0	0	0	0	1	1	1	0	0	1	1	0	1	1	0	1	1	1	1	1	1	0
KSPN0174	IPD	1	1	1	1	1	1	0	1	1	1	1	1	1	1	0	0	0	0	0	0	1	1	1	0	0	1	0	0	1	1	0	1	1	1	1	0	1	0
KSPN0175	Non-IPD	1	1	1	1	1	1	0	0	1	1	1	1	1	1	0	0	0	0	0	0	1	1	1	0	0	0	1	0	1	1	0	1	1	1	1	0	1	0
KSPN0176	IPD	1	1	1	1	1	1	0	1	1	1	1	1	1	1	0	0	0	0	0	0	1	1	1	0	0	1	1	0	1	1	0	1	1	1	0	0	1	0
KSPN0177	IPD	1	1	1	1	1	1	0	1	1	1	1	1	1	1	0	0	0	0	0	0	1	1	1	0	0	1	1	0	1	1	0	1	1	1	0	0	1	0
KSPN0178	IPD	1	1	1	1	1	1	1	1	1	1	1	1	1	1	0	0	0	0	0	0	1	1	1	0	0	1	1	0	1	1	0	1	1	1	1	0	1	0
KSPN0179	IPD	1	1	1	1	1	1	0	0	1	1	1	1	1	1	0	0	0	0	0	0	1	1	1	0	0	1	1	0	1	1	0	1	1	1	0	0	1	0
KSPN0180	Non-IPD	1	1	1	1	1	1	0	1	1	1	1	1	1	1	0	0	0	0	0	0	1	1	1	0	0	1	1	0	1	1	0	1	1	1	1	0	1	0
KSPN0181	IPD	1	1	1	1	1	1	0	1	1	1	1	1	1	1	0	0	0	0	0	0	1	1	1	0	0	1	1	0	1	1	0	1	1	1	1	0	1	0
KSPN0182	IPD	1	1	1	1	1	1	0	0	1	1	1	1	1	1	0	0	0	0	0	0	1	1	1	0	0	1	1	0	1	1	0	1	1	1	1	0	1	0
KSPN0183	IPD	1	1	1	1	1	1	0	0	1	1	1	1	1	1	0	0	0	0	0	0	1	1	1	0	0	1	1	0	1	1	0	1	1	1	1	0	1	0
KSPN0184	IPD	1	1	1	1	1	1	0	0	1	1	1	1	1	1	0	0	0	0	0	0	1	1	1	0	0	1	1	0	1	1	0	1	1	1	1	0	1	0
KSPN0185	Non-IPD	1	1	1	1	1	1	0	0	1	1	1	1	1	1	0	0	0	0	0	0	1	1	1	0	0	1	1	0	1	1	0	1	1	1	1	1	1	0
KSPN0186	IPD	1	1	1	1	1	1	1	0	1	1	1	1	1	1	1	1	1	1	1	1	1	1	1	0	0	1	1	0	1	1	0	1	1	1	1	0	1	1
KSPN0187	Non-IPD	1	1	1	1	1	1	0	0	1	1	1	1	1	1	0	0	0	0	0	0	1	1	1	0	0	1	1	0	1	1	0	1	1	1	1	0	1	0
KSPN0188	Non-IPD	1	1	1	1	1	1	1	1	1	1	1	1	1	1	0	0	0	0	0	0	1	1	1	0	0	1	1	0	1	1	0	1	1	1	1	0	1	1
KSPN0189	IPD	1	1	1	1	1	1	0	0	1	1	1	1	1	1	1	1	1	1	1	1	1	1	1	0	0	1	1	0	1	1	0	1	1	1	1	0	1	0
KSPN0190	IPD	1	1	1	1	1	1	0	0	1	1	1	1	1	1	0	0	0	0	0	0	1	1	1	0	0	1	1	0	1	1	0	1	1	1	1	0	1	0
KSPN0191	Non-IPD	1	1	1	1	1	1	0	1	1	0	1	1	1	1	1	1	1	1	1	1	1	1	1	0	0	1	1	0	1	1	0	1	1	1	1	0	1	0
KSPN0192	Non-IPD	1	1	1	1	1	1	0	1	1	0	1	1	1	1	1	1	1	1	1	1	1	1	1	0	0	1	1	0	1	1	0	1	1	1	1	0	1	0
KSPN0193	IPD	1	1	1	1	1	1	0	0	1	1	1	1	1	1	0	0	0	0	0	0	1	1	1	0	0	1	1	0	1	1	0	1	1	1	1	0	1	0
KSPN0194	IPD	1	1	1	1	1	1	0	0	1	1	1	1	1	1	0	0	0	0	0	0	1	1	1	0	0	1	1	0	1	1	0	1	1	1	1	0	1	0
KSPN0196	Non-IPD	0	1	1	1	1	1	0	1	1	1	1	1	1	1	0	0	0	0	0	0	1	1	1	0	0	1	1	0	1	1	0	1	0	1	1	0	1	0
KSPN0198	Non-IPD	1	1	1	1	1	1	0	1	1	0	1	1	1	1	1	1	1	1	1	1	1	1	1	0	0	1	1	0	1	1	0	1	1	1	1	0	1	0
KSPN0199	Non-IPD	1	1	1	1	1	1	0	0	1	1	1	1	1	1	1	1	1	1	1	1	1	1	1	0	0	1	1	0	1	1	0	1	1	1	1	0	1	1
KSPN0200	Non-IPD	1	1	1	1	1	1	0	1	1	1	1	1	1	1	0	0	0	0	0	0	1	1	1	0	0	1	1	0	1	1	0	1	1	1	1	0	1	0
KSPN0201	Non-IPD	1	1	1	1	1	1	0	0	1	1	1	1	1	1	0	0	0	0	0	0	1	1	1	0	0	1	1	0	1	1	0	1	1	1	1	0	1	0
KSPN0202	Non-IPD	1	1	1	1	1	1	0	0	1	1	1	1	1	1	0	0	0	0	0	0	1	1	1	0	0	1	1	0	1	1	0	1	1	1	1	0	1	0
KSPN0203	Non-IPD	1	1	0	1	1	1	0	1	1	1	1	1	1	1	0	0	0	0	0	0	1	1	1	0	0	1	1	0	1	1	0	1	1	1	1	1	1	0
KSPN0205	Non-IPD	1	1	1	1	1	1	0	1	1	0	1	1	1	1	0	0	0	0	0	0	1	1	1	0	0	1	1	0	1	1	0	0	1	1	1	0	1	0
KSPN0206	Non-IPD	1	1	1	1	1	1	0	1	1	1	1	1	1	1	1	1	1	1	1	1	1	1	1	0	0	1	1	0	1	1	0	1	1	1	1	0	1	0
KSPN0207	Non-IPD	1	1	1	1	1	1	0	1	1	1	1	1	1	1	0	0	0	0	0	0	1	1	1	0	0	1	1	0	1	1	0	1	1	1	1	0	1	1
KSPN0208	Non-IPD	1	1	1	1	1	1	0	1	1	0	1	1	1	1	1	1	1	1	1	1	1	1	1	0	0	0	1	0	1	1	0	0	1	1	1	0	1	0
KSPN0211	Non-IPD	1	1	1	1	1	1	0	1	1	0	1	1	1	1	1	1	1	1	1	1	1	1	1	0	0	1	1	0	1	1	0	0	1	1	1	0	1	0
KSPN0212	Non-IPD	1	1	1	1	1	1	0	1	1	1	1	1	1	1	1	1	1	1	1	1	1	1	1	0	0	1	1	0	1	1	0	0	1	1	1	0	1	0
KSPN0213	Non-IPD	1	1	1	1	1	1	0	0	1	1	1	1	1	1	0	0	0	0	0	0	1	1	1	0	0	1	1	0	1	1	0	1	1	1	1	0	1	1
KSPN0214	Non-IPD	1	1	1	1	1	1	0	1	1	1	1	1	1	1	1	1	1	1	1	1	1	1	1	0	0	1	1	0	1	1	0	1	1	1	1	0	1	0
KSPN0215	Non-IPD	1	1	1	1	1	1	0	1	1	1	1	1	1	1	1	1	1	1	1	1	1	1	1	0	0	1	1	0	1	1	0	1	1	1	1	0	1	0
KSPN0216	Non-IPD	1	1	1	1	1	1	0	0	1	0	1	1	1	1	1	1	1	1	1	1	1	1	1	0	0	1	1	0	1	1	0	1	1	1	1	0	1	0
KSPN0217	Non-IPD	1	1	1	1	1	1	0	0	1	1	1	1	1	1	1	1	1	1	1	1	1	1	1	0	0	1	1	0	1	1	0	1	1	1	1	0	1	0
KSPN0218	Non-IPD	1	1	1	1	1	1	0	0	1	1	1	1	1	1	0	0	0	0	0	0	1	1	1	0	0	1	1	0	1	1	0	1	1	1	1	0	1	0
KSPN0219	Non-IPD	1	1	1	1	1	1	0	0	1	1	1	1	1	1	0	0	0	0	0	0	1	1	1	0	0	1	1	0	1	1	0	1	1	1	1	0	1	0
KSPN0220	Non-IPD	1	1	1	1	1	1	0	0	1	1	1	1	1	1	0	0	0	0	0	0	1	1	1	0	0	1	1	0	1	1	0	1	1	1	1	0	1	0
KSPN0221	Non-IPD	0	1	1	1	1	1	0	0	1	1	1	1	1	1	0	0	0	0	0	0	1	1	1	0	0	1	1	0	1	1	0	1	1	1	1	0	1	0
KSPN0222	Non-IPD	1	1	1	1	1	1	0	0	1	1	1	1	1	1	0	0	0	0	0	0	1	1	1	0	0	1	1	0	1	1	0	1	1	1	1	0	1	0
KSPN0223	Non-IPD	1	1	1	1	1	1	0	0	1	1	1	1	1	1	0	0	0	0	0	0	1	1	1	0	0	1	1	0	1	1	0	1	1	1	1	0	1	0
KSPN0224	Non-IPD	1	1	1	1	1	1	0	0	1	1	1	1	1	1	0	0	0	0	0	0	1	1	1	0	0	1	1	0	1	1	0	1	1	1	1	0	1	0
KSPN0225	Non-IPD	1	1	1	1	1	1	0	1	1	1	1	1	1	1	1	1	1	1	1	1	1	1	1	0	0	1	1	0	1	1	0	1	1	1	1	0	1	0
KSPN0226	Non-IPD	1	1	1	1	1	1	0	1	1	0	1	1	1	1	1	1	1	1	1	1	1	1	1	0	0	1	1	0	1	1	0	1	1	1	1	0	1	0
KSPN0227	Non-IPD	1	1	1	1	1	1	0	0	1	1	1	1	1	1	0	0	0	0	0	0	1	1	1	0	0	1	1	0	1	1	0	1	1	1	1	0	1	0
KSPN0228	Non-IPD	0	1	1	1	1	1	0	1	1	1	1	1	1	1	0	0	0	0	0	0	1	1	1	0	0	1	1	0	1	1	0	1	1	1	1	0	1	0
KSPN0229	Non-IPD	1	1	1	1	1	1	0	0	1	1	1	1	1	1	1	1	1	1	1	1	1	1	1	0	0	1	1	0	1	1	0	1	1	1	1	0	1	0
KSPN0230	Non-IPD	1	1	1	1	1	1	0	1	1	0	1	1	1	1	1	1	1	1	1	1	1	1	1	0	0	1	1	0	1	1	0	1	1	1	1	0	1	0
KSPN0231	Non-IPD	1	1	1	1	1	1	0	0	1	1	1	1	1	1	1	1	1	1	1	1	1	1	1	0	0	1	1	0	1	1	0	1	1	1	1	0	1	0
KSPN0232	Non-IPD	1	1	1	1	1	1	0	1	1	1	1	1	1	1	1	1	1	1	1	1	1	1	1	0	0	1	1	0	1	1	0	1	1	1	1	0	1	0
KSPN0233	Non-IPD	1	1	1	1	1	1	0	1	1	1	1	1	1	1	1	1	1	1	1	1	1	1	1	0	0	1	1	0	1	1	0	0	1	1	1	1	1	0
KSPN0234	Non-IPD	1	1	1	1	1	1	0	0	1	1	1	1	1	1	0	0	0	0	0	0	1	1	1	0	0	1	1	0	1	1	0	1	1	1	1	0	1	0
KSPN0235	Non-IPD	1	1	1	1	1	1	0	0	1	1	1	1	1	1	0	0	0	0	0	0	1	1	1	0	0	1	1	0	1	1	0	1	1	1	1	0	1	0
KSPN0236	Non-IPD	1	1	1	1	1	1	0	1	1	1	1	1	1	1	0	0	0	0	0	0	1	1	1	0	0	1	1	0	1	1	0	1	1	1	1	0	1	0
KSPN0238	Non-IPD	1	1	1	1	1	1	0	1	1	1	1	1	1	1	1	1	1	1	1	1	1	1	1	0	0	1	1	0	1	1	0	1	1	1	1	0	1	0
KSPN0239	Non-IPD	1	1	1	1	1	1	0	1	1	1	1	1	1	1	1	1	1	1	1	1	1	1	1	0	0	1	1	0	1	1	0	1	1	1	1	0	1	0
KSPN0240	Non-IPD	1	1	1	1	1	1	0	1	1	0	1	1	1	1	1	1	1	1	1	1	1	1	1	0	0	1	1	0	1	1	0	1	1	1	1	0	1	0
KSPN0242	Non-IPD	1	1	1	1	1	1	0	0	1	1	1	1	1	1	0	0	0	0	0	0	1	1	1	0	0	1	1	0	1	1	0	1	1	1	1	0	1	0
KSPN0243	Non-IPD	1	1	1	1	1	1	0	1	1	0	1	1	1	1	1	1	1	1	1	1	1	1	1	0	0	1	1	1	1	1	0	1	1	1	1	0	1	0

## Sheet: Table_S5
Table S5. Virulence factors associated with invasiveness
Virulence factor	Non-IPD (N = 173)	IPD (N = 63)	Fisher’s exact test
			P-value	OR	95% CI
					Upper	Lower
pspA	3 (1.7%)	8 (12.7%)	0.001	8.24	2.11	32.16
pfbA	131 (75.7%)	58 (92.1%)	0.005	3.72	1.4	9.88
rrgA	91 (52.6%)	22 (34.9%)	0.019	0.48	0.27	0.88
rrgB	91 (52.6%)	22 (34.9%)	0.019	0.48	0.27	0.88
rrgC	91 (52.6%)	22 (34.9%)	0.019	0.48	0.27	0.88
srtB	91 (52.6%)	22 (34.9%)	0.019	0.48	0.27	0.88
srtC	91 (52.6%)	22 (34.9%)	0.019	0.48	0.27	0.88
srtD	90 (52.0%)	22 (34.9%)	0.027	0.5	0.27	0.9
zmpB	173 (100.0%)	60 (95.2%)	0.018	0.05	0.0025	0.98
OR: odds ratio, CI: confidence interval
